# Supplementary material for: Combination of Metabolomic and Proteomic Analysis Revealed Different Features among Lactobacillus delbrueckii Subspecies bulgaricus and lactis Strains While In Vivo Testing in the Model Organism Caenorhabditis elegans Highlighted Probiotic Properties
Source: Front Microbiol. 2017 Jun 28;8:1206. doi: 10.3389/fmicb.2017.01206 (PMC5487477; doi:10.3389/fmicb.2017.01206)
Supplement: Supplementary file 1 [file Table_1.XLS]

## Sheet: S1
Table S1. List of identified proteins in Lactobacillus delbrueckii samples. pI, Isoelectric point; MW, Molecular Weight, aSpC (average Spectral Count) and aScore (average Score) values of each proteins identified.
NCBI Accession	Reference	pI	MW	Lactobacillus delb. bulgaricus		Lactobacillus delb. lactis		Lactobacillus delb. 23
				aSpC	aScore	aSpC	aScore	aSpC	aScore
103423295	gi|103423295|emb|CAI98136.1|Transcriptionelongation factor NusA	4.1	44605	1	10.1557	0	0	0	0
119662129	gi|119662129|emb|CAJ33040.1|phenylalanyl-tRNAsynthase alpha subunit	5.4	16625	2.25	12.7982	5.75	15.3337	3.33333	16.9773
119662305	gi|119662305|emb|CAJ33140.1|RNApolymerase alpha subunit	4.5	23518	20.5	52.7672	16.25	50.2671	11.75	50.2579
119668311	gi|119668311|emb|CAK95456.1|RNApolymerase alpha subunit	4.4	20988	0	0	4.5	10.2194	0	0
18447669	gi|18447669|gb|AAK72116.1|oligopeptidebinding protein OppA1	10	65933	3.25	17.7416	0	0	0	0
21633221	gi|21633221|gb|AAM22483.1|ribosomalprotein S1-like protein, partial	6.1	13589	3.5	20.2223	0	0	0	0
218937737	gi|218937737|gb|ACL13028.1|DNAgyrase subunit B	7.7	39812	0	0	1	10.191	1	10.1701
22266024	gi|22266024|emb|CAD11465.2|putativeelongation factor Tu, partial	4.4	27888	3.5	10.196	0	0	0	0
22266042	gi|22266042|emb|CAD11474.2|putativeelongation factor Tu	4.4	27964	516	90.3135	429.5	100.312	295.5	95.3133
24415054	gi|24415054|emb|CAD55600.1|proteinaseB	8.5	211571	3.33333	23.5491	0	0	1.5	15.1629
25005268	gi|25005268|emb|CAD56496.1|triosephosphateisomerase	4.6	6080	1	10.1133	2	15.1278	2	15.1692
25005270	gi|25005270|emb|CAD56497.1|pyruvatekinase	5.1	63007	397.25	253.86	703.5	306.866	622	304.866
296258260	gi|296258260|gb|ADH04257.1|putativeHsdM-type I modification subunit	5	18329	0	0	0	0	1	10.2129
300495988	gi|300495988|gb|EFK31127.1|hypotheticalprotein HMPREF9264_1415	10.6	5447	1	10.1311	0	0	0	0
300496118	gi|300496118|gb|EFK31246.1|glycerol-3-phosphatecytidylyltransferase	5.8	18607	1	10.1636	0	0	0	0
300496217	gi|300496217|gb|EFK31344.1|transcriptionalregulator, LacI family	6	37294	0	0	0	0	3	17.7463
300496374	gi|300496374|gb|EFK31484.1|cellwall-binding repeat protein	5.1	127068	0	0	7.25	42.8107	0	0
300496440	gi|300496440|gb|EFK31545.1|EDDdomain protein, DegV family	5.6	32297	0	0	1	10.254	2	10.2525
300496552	gi|300496552|gb|EFK31647.1|mannose-6-phosphateisomerase, class I	5.4	36466	0	0	0	0	1	10.1624
300496562	gi|300496562|gb|EFK31657.1|hypotheticalprotein HMPREF9264_0767	5	17282	0	0	2	10.1612	2	10.2029
300496745	gi|300496745|gb|EFK31831.1|responseregulator receiver domain protein	5.1	25855	0	0	2	10.2247	0	0
300496813	gi|300496813|gb|EFK31894.1|Rib/alpha-likerepeat protein	10.2	54685	0	0	1	10.109	0	0
300497079	gi|300497079|gb|EFK32141.1|galactose-6-phosphateisomerase subunit LacB	4.7	21358	1.5	10.1757	1	10.1282	225	82.8072
300497244	gi|300497244|gb|EFK32293.1|hypotheticalprotein HMPREF9264_1934	9	32469	0	0	1.5	10.1502	1	10.1896
300497360	gi|300497360|gb|EFK32406.1|homoserineO-succinyltransferase	8.8	31812	1	10.2279	0	0	0	0
3024379	gi|3024379|sp|P94868.1|PEPW_LACDLRecName:Full=Aminopeptidase W	5	50074	8.25	27.7462	4	20.2552	7	32.7419
3024380	gi|3024380|sp|P94869.1|PEPG_LACDLRecName:Full=Aminopeptidase G	5	49706	2	10.1369	0	0	0	0
3024388	gi|3024388|sp|Q48544.1|PEPR_LACDLRecName:Full=HTH-type transcriptional regulator	5.6	36951	4	15.1523	3.25	12.6508	2.75	15.1411
315112559	gi|315112559|dbj|BAJ41559.1|isoleucyl-tRNAsynthetase, partial	5.4	18958	3	17.6856	3.25	17.6897	9	27.7525
315112583	gi|315112583|dbj|BAJ41571.1|isoleucyl-tRNAsynthetase, partial	5.4	18988	0	0	11.75	20.2779	0	0
315112723	gi|315112723|dbj|BAJ41641.1|DNAgyrase, subunit B, partial	10.4	13680	0	0	0	0	1	10.1101
315112805	gi|315112805|dbj|BAJ41682.1|CTPsynthetase, partial	4.5	14952	7.75	25.2491	8.75	37.7672	14.5	40.2699
315112969	gi|315112969|dbj|BAJ41764.1|heatshock protein 60, partial	4.5	18534	3.25	13.7842	37.5	17.772	1.5	16.2861
325684202	gi|325684202|gb|EGD26380.1|enoyl-	5.3	27286	26.75	45.251	20	40.2463	26	60.2839
325684208	gi|325684208|gb|EGD26386.1|alcoholdehydrogenase	6.4	101866	0	0	20.25	77.7795	1	10.1398
325684218	gi|325684218|gb|EGD26394.1|YbaK/EbsCfamily protein	9.8	19359	0	0	0	0	2.66667	13.594
325684221	gi|325684221|gb|EGD26397.1|D-tyrosyl-tRNA(Tyr)deacylase	5.4	17947	0	0	0	0	1	10.1433
325684245	gi|325684245|gb|EGD26420.1|hypotheticalprotein HMPREF5505_1933	9.8	4729	1	10.1389	0	0	0	0
325684248	gi|325684248|gb|EGD26423.1|CRISPR-associatedprotein	5.2	32040	0	0	5.5	27.7493	0	0
325684254	gi|325684254|gb|EGD26428.1|transcriptionalregulator	5.2	32385	7.75	43.7354	7.75	43.7419	10.5	64.2436
325684256	gi|325684256|gb|EGD26430.1|hypotheticalprotein HMPREF5505_1913	5.1	13507	0	0	1.66667	10.2028	0	0
325684263	gi|325684263|gb|EGD26436.1|glyoxylatereductase	5.2	34559	0	0	0	0	2	10.1831
325684338	gi|325684338|gb|EGD26507.1|HADsuperfamily hydrolase	4.7	25960	0	0	1.33333	10.1297	0	0
325684372	gi|325684372|gb|EGD26541.1|peptidedeformylase	5.6	23114	20.75	45.2478	10.25	25.2251	14	45.2409
325684374	gi|325684374|gb|EGD26543.1|celldivision protein FtsW	8.9	43868	0	0	0	0	1.5	10.1218
325684402	gi|325684402|gb|EGD26570.1|UDP-N-acetylmuramoylalanyl-D-glutamate--2,6-diaminopimelateligase	7.3	52017	5.5	30.191	13.25	64.788	4.75	30.267
325684412	gi|325684412|gb|EGD26580.1|ATPsynthase F1 sector alpha subunit	5.2	54997	0	0	0	0	11.25	10.3159
325684414	gi|325684414|gb|EGD26582.1|ATPsynthase F1 sector beta subunit	4.8	53419	47.25	116.841	74	144.353	36	139.822
325684417	gi|325684417|gb|EGD26585.1|cell-shape-determiningprotein MreB	4.7	35565	7	30.3094	16.25	42.8003	12.75	42.7895
325684447	gi|325684447|gb|EGD26611.1|adaptorprotein	4	28662	1.5	10.248	0	0	0	0
325684456	gi|325684456|gb|EGD26620.1|hypotheticalprotein HMPREF5505_1660	4.6	15451	5.75	25.2659	5	25.2783	5.25	22.7695
325684457	gi|325684457|gb|EGD26621.1|hypotheticalprotein HMPREF5505_1661	8.6	12439	4	12.3806	3.25	12.8738	3.33333	13.6968
325684478	gi|325684478|gb|EGD26642.1|HPr(Ser)serine kinase/phosphatase	5.3	35340	5	30.2436	8.5	40.2664	5.25	22.6968
325684508	gi|325684508|gb|EGD26672.1|spermidine/putrescineABC superfamily ATP binding cass	4.6	42807	2.33333	10.203	0	0	0	0
325684563	gi|325684563|gb|EGD26724.1|polyphosphatekinase 1	5.6	82933	2.66667	25.572	8.25	62.2726	28	150.303
325684602	gi|325684602|gb|EGD26760.1|phosphoenolpyruvatecarboxylase	5.7	108470	19.75	85.2781	45	155.282	26.25	102.78
325684628	gi|325684628|gb|EGD26784.1|antibioticbiosynthesis monooxygenase subfamily	5.3	15057	0	0	1.5	10.1288	0	0
325684670	gi|325684670|gb|EGD26824.1|methionine--tRNAligase	6.3	76665	34.75	137.795	22.25	115.281	19	107.78
325684678	gi|325684678|gb|EGD26832.1|phosphoribosylpyrophosphate synthetase	6.3	36446	5.25	25.1945	6.75	37.7031	5.75	27.6909
325684680	gi|325684680|gb|EGD26834.1|hypotheticalprotein HMPREF5505_1436	7.1	18430	0	0	1	10.2224	0	0
325684711	gi|325684711|gb|EGD26865.1|DNA-directedRNA polymerase subunit beta	4.8	138771	94.25	267.321	77.75	280.319	62.75	252.768
325684755	gi|325684755|gb|EGD26909.1|oligopeptideABC superfamily ATP binding cassette tran	10	56215	0	0	1	18.2784	0	0
325684789	gi|325684789|gb|EGD26941.1|serine/threonineprotein kinase	4.9	69031	0	0	0	0	1	10.1529
325684827	gi|325684827|gb|EGD26976.1|aminopeptidaseC	4.4	11111	3	20.1307	0	0	1	10.1329
325684838	gi|325684838|gb|EGD26986.1|oligopeptideABC superfamily ATP binding cassette tran	10.4	10593	0	0	1.66667	10.1994	4.5	25.228
325684867	gi|325684867|gb|EGD27012.1|nucleosidedeoxyribosyltransferase	4.5	18742	12.25	37.845	7.5	23.8362	4.66667	20.2921
325684886	gi|325684886|gb|EGD27031.1|endopeptidaseO	4.6	72969	41.5	105.378	17.5	65.3661	58	177.37
325684896	gi|325684896|gb|EGD27041.1|CPA2family monovalent cation:proton (H+) antiporter-2	9.8	71537	2	10.1811	1	10.1863	0	0
325684901	gi|325684901|gb|EGD27045.1|secretedprotein	10	45046	0	0	1	10.1688	0	0
325684908	gi|325684908|gb|EGD27052.1|hypotheticalprotein HMPREF5505_1253	4.5	32425	0	0	0	0	1.33333	10.1468
325684933	gi|325684933|gb|EGD27077.1|ABCsuperfamily ATP binding cassette transporter, memb	10	33834	0	0	2.5	12.7429	2	10.2129
325684934	gi|325684934|gb|EGD27078.1|ABCsuperfamily ATP binding cassette transporter	8.8	30767	0	0	3.5	17.6936	1.5	10.1499
325684966	gi|325684966|gb|EGD27107.1|ATP-dependentClp protease, ATP-binding subunit ClpL	5.8	43369	10	45.279	1.66667	10.1779	34.75	80.3388
325684967	gi|325684967|gb|EGD27108.1|ATP-dependentClp protease, ATP-binding subunit ClpL	5.7	32463	39.25	72.278	15.25	63.7604	124.25	124.827
325684977	gi|325684977|gb|EGD27118.1|protein-tyrosinephosphatase	5.7	23815	1	10.1725	0	0	0	0
325684994	gi|325684994|gb|EGD27134.1|alpha/betahydrolase superfamily protein	9.5	33834	1.5	10.1883	0	0	0	0
325684996	gi|325684996|gb|EGD27136.1|glutamineamidotransferase class-I domain protein	5	24970	20.75	63.8819	9.25	49.3814	0	0
325685034	gi|325685034|gb|EGD27172.1|D-alanine--D-alanylcarrier protein ligase subunit 1	4.7	56458	15.25	75.2483	21.25	78.3273	28.25	113.287
325685043	gi|325685043|gb|EGD27180.1|glucosamine-6-phosphatedeaminase	8.1	35290	2	10.1937	0	0	0	0
325685056	gi|325685056|gb|EGD27192.1|stressresponse regulator Gls24	5	10665	0	0	1.66667	10.2063	0	0
325685084	gi|325685084|gb|EGD27216.1|hypotheticalprotein HMPREF5505_1127	10.3	16381	0	0	0	0	12	30.2712
325685097	gi|325685097|gb|EGD27228.1|DHHfamily phosphoesterase	5.7	76181	5	27.747	0	0	1.5	15.1826
325685104	gi|325685104|gb|EGD27235.1|S4family RNA binding protein	9.6	10708	2	10.1199	0	0	3	10.1802
325685127	gi|325685127|gb|EGD27256.1|pyridoxalkinase	5.2	28359	0	0	0	0	1	10.1176
325685139	gi|325685139|gb|EGD27267.1|MIPfamily glycerol uptake facilitator protein GlpF	8.2	26170	1	10.1278	1.66667	10.1334	1	10.1225
325685147	gi|325685147|gb|EGD27275.1|mannose-6-phosphateisomerase	5.8	36366	0	0	2	10.1861	1	10.1325
325685199	gi|325685199|gb|EGD27321.1|organophosphatereductase	5.8	32850	29.25	70.2977	20.25	72.8013	20.25	66.8129
325685237	gi|325685237|gb|EGD27355.1|YycHprotein	9.8	58733	0	0	0	0	1.66667	10.1759
325685267	gi|325685267|gb|EGD27382.1|cellwall-associated hydrolase	10.3	39094	0	0	3	17.7059	2	10.2154
325685269	gi|325685269|gb|EGD27384.1|hypotheticalprotein HMPREF5505_0962	12	4908	2.33333	10.1253	20	27.8328	21	27.8112
325685283	gi|325685283|gb|EGD27397.1|putativetranscriptional regulator	4.3	15904	2.5	10.2501	0	0	3.5	17.7478
325685284	gi|325685284|gb|EGD27398.1|hypotheticalprotein HMPREF5505_0942	10.5	12978	1.5	10.1187	0	0	1.5	10.1763
325685285	gi|325685285|gb|EGD27399.1|phosphoribosylpyrophosphate synthetase	5.4	32806	18.75	55.2386	30.5	82.7782	23.75	70.2569
325685293	gi|325685293|gb|EGD27407.1|Sir2family transcriptional regulator	8.2	27616	1	10.1853	0	0	0	0
325685297	gi|325685297|gb|EGD27411.1|glutamineABC superfamily ATP binding cassette transpo	4.9	27875	1	10.2454	1	10.221	1	10.2391
325685305	gi|325685305|gb|EGD27418.1|hypotheticalprotein HMPREF5505_0928	8.9	15520	0	0	2.66667	16.2034	0	0
325685354	gi|325685354|gb|EGD27461.1|PTSfamily trehalose porter, IIBC component	5.9	66041	0	0	2.5	12.7472	1.66667	10.2482
325685438	gi|325685438|gb|EGD27538.1|ABCsuperfamily ATP binding cassette transporter, ATP-	8.1	61635	2	12.248	2	10.2389	0	0
325685447	gi|325685447|gb|EGD27546.1|MITfamily metal ion transporter CorA	5.4	36779	0	0	1.5	10.174	1	10.1515
325685453	gi|325685453|gb|EGD27552.1|2,5-diketo-D-gluconatereductase	5.7	33335	5.25	25.2464	3.5	17.7597	6	24.2495
325685466	gi|325685466|gb|EGD27564.1|esterase/lipase	5.7	33765	8	25.205	10.5	22.7093	3.75	17.679
325685485	gi|325685485|gb|EGD27580.1|ribonucleaseR	5.7	90206	7.5	49.754	14	74.7553	4	22.7454
325685487	gi|325685487|gb|EGD27582.1|sulfatase	9.9	64434	2.5	15.2029	0	0	1	10.1549
325685504	gi|325685504|gb|EGD27598.1|PTSfamily maltose porter EIICB component	7.8	63709	1	10.128	5.5	22.7632	1.5	10.1418
325685543	gi|325685543|gb|EGD27633.1|YkoYfamily integral membrane protein	9.4	14154	0	0	0	0	1	10.2238
325685556	gi|325685556|gb|EGD27644.1|PTSfamily sucrose porter, EIIBC component ScrA	5.5	68551	0	0	11	47.7186	0	0
325685566	gi|325685566|gb|EGD27653.1|4-methyl-5(B-hydroxyethyl)-thiazolemonophosphate bios	5.3	22331	2.25	12.7078	1	10.1718	1	10.1641
325685579	gi|325685579|gb|EGD27666.1|tagatose-6-phosphatekinase	6.4	38701	0	0	0	0	18	67.7183
325685582	gi|325685582|gb|EGD27669.1|PTSfamily galactitol (gat) porter, component IIC	7.2	40941	0	0	0	0	8.75	25.2923
325685585	gi|325685585|gb|EGD27672.1|hypotheticalprotein HMPREF5505_0678	10.2	6630	0	0	0	0	2	10.1914
325685586	gi|325685586|gb|EGD27673.1|hypotheticalprotein HMPREF5505_0679	10.8	20128	0	0	0	0	2	10.1431
325685592	gi|325685592|gb|EGD27679.1|galactokinase	4.6	35850	0	0	0	0	1	10.1505
325685596	gi|325685596|gb|EGD27683.1|aggregationpromoting factor	8.9	31649	0	0	1.5	10.1033	0	0
325685610	gi|325685610|gb|EGD27696.1|hypotheticalprotein HMPREF5505_0651	8.7	39728	0	0	4	20.2164	3.5	15.2032
325685611	gi|325685611|gb|EGD27697.1|(3R)-hydroxymyristoyl-	9.1	16732	2.25	12.6837	0	0	2	10.1797
325685669	gi|325685669|gb|EGD27751.1|NUDIXdomain protein	5.6	23810	3	15.2255	0	0	0	0
325685682	gi|325685682|gb|EGD27761.1|DNAmismatch repair protein HexB	5.2	43207	1	10.1548	1	10.1885	0	0
325685687	gi|325685687|gb|EGD27766.1|ABCsuperfamily ATP binding cassette transporter	4.6	22424	1	10.1463	2	10.1713	1	10.1588
325685688	gi|325685688|gb|EGD27767.1|ABCsuperfamily ATP binding cassette transporter, ABC	5.1	51918	0	0	0	0	1	10.2232
325685694	gi|325685694|gb|EGD27773.1|tetrapyrrolemethylase	6.4	26231	0	0	1.66667	10.1658	3	20.1756
325685713	gi|325685713|gb|EGD27791.1|pyridinenucleotide-disulfide oxidoreductase	5.5	36828	2.5	20.3139	6.75	30.3343	1	10.2167
325685727	gi|325685727|gb|EGD27805.1|hypotheticalprotein HMPREF5505_0538	5.1	15239	3.75	15.1851	2.25	15.1972	2	13.4668
325685729	gi|325685729|gb|EGD27807.1|DNAmismatch repair protein MutS	8.7	87700	1.5	10.1716	2.25	20.2025	1.5	15.1592
325685738	gi|325685738|gb|EGD27816.1|preproteintranslocase	4.5	15129	3.5	17.7427	3	17.7304	3.5	17.7082
325685772	gi|325685772|gb|EGD27846.1|peptidyl-prolylcis-trans isomerase	10.3	34437	2.5	20.1671	10	45.2006	9.75	47.7196
325685779	gi|325685779|gb|EGD27853.1|penicillin-bindingprotein 2A	10.1	78003	0	0	1	10.1531	0	0
325685808	gi|325685808|gb|EGD27881.1|DNA-directedDNA polymerase I	5.7	100181	2.66667	16.8965	2.25	15.1962	1.5	14.2095
325685821	gi|325685821|gb|EGD27892.1|myosin-crossreactiveantigen	5.2	40636	0	0	0	0	2	18.2521
325685822	gi|325685822|gb|EGD27893.1|myosin-crossreactiveantigen	7.6	17831	0	0	0	0	1.5	10.1682
325685826	gi|325685826|gb|EGD27897.1|glutaminesynthetase	5.1	51716	30.5	112.791	61.75	135.386	74	157.884
325685834	gi|325685834|gb|EGD27905.1|penicillin-bindingprotein 2B	9.9	80142	1	10.2073	4	27.754	2.33333	20.1879
325685845	gi|325685845|gb|EGD27913.1|hypotheticalprotein HMPREF5505_0424	9.5	56050	0	0	1.75	15.2594	0	0
325685848	gi|325685848|gb|EGD27916.1|conjugaltransfer nickase/helicase TraI	9.8	63068	0	0	1	10.1718	0	0
325685858	gi|325685858|gb|EGD27925.1|phosphoribosylaminoimidazolesynthetase	4.8	37144	2.5	15.1751	0	0	1.5	16.6908
325685865	gi|325685865|gb|EGD27932.1|phosphoribosylaminoimidazolecarboxylase ATPase subuni	4.9	41043	1	10.191	1.75	10.2451	1	10.1546
325685896	gi|325685896|gb|EGD27962.1|farnesyltranstransferase	4.7	32975	3	12.7504	1	10.2023	2	10.2858
325685927	gi|325685927|gb|EGD27991.1|multidrugABC superfamily ATP binding cassette transpo	7.9	67961	1.33333	10.1607	2	10.1661	0	0
325685945	gi|325685945|gb|EGD28008.1|cytosolicprotein YlxR	10.3	11646	2	12.6736	2.33333	10.1792	2	13.4962
325685996	gi|325685996|gb|EGD28057.1|adeninephosphoribosyltransferase	5	19807	0	0	0	0	5.75	10.2046
325686003	gi|325686003|gb|EGD28064.1|heat-inducibletranscription repressor HrcA	4.9	40536	0	0	0	0	1.5	10.1496
325686007	gi|325686007|gb|EGD28067.1|polyA polymerase	5	45897	0	0	1	10.1333	2	10.1383
325686021	gi|325686021|gb|EGD28080.1|DegVfamily protein	5.1	31744	1	10.2843	2.66667	22.9414	3.25	27.267
325686034	gi|325686034|gb|EGD28092.1|PhoHfamily protein	5.4	39790	3.25	20.2563	2.33333	20.2132	2.25	15.2452
325686048	gi|325686048|gb|EGD28105.1|PTSfamily protein, cellobiose-specific IIA component	5.7	14437	0	0	4.5	25.2697	10.75	37.7908
325686055	gi|325686055|gb|EGD28111.1|typeIII restriction-modification system methyltransfe	4.7	71520	1	10.1265	0	0	0	0
325686084	gi|325686084|gb|EGD28137.1|galactoseoperon repressor	7.8	37282	0	0	0	0	1	10.1645
325686086	gi|325686086|gb|EGD28139.1|GPHfamily glycoside-pentoside-hexuronide:cation sympo	8.6	72108	4.25	30.746	1	14.1917	3.75	29.2436
325686151	gi|325686151|gb|EGD28202.1|glyceraldehyde-3-phosphatedehydrogenase	5.2	51549	23.75	80.3027	12.75	72.2754	20.5	93.8098
325686153	gi|325686153|gb|EGD28204.1|glycinebetaine/L-proline ABC superfamily ATP binding	7.5	29853	0	0	0	0	3.25	20.2398
325686164	gi|325686164|gb|EGD28214.1|hypotheticalprotein HMPREF5505_0127	5.7	26035	1	10.1733	1.5	10.162	3	20.178
325686178	gi|325686178|gb|EGD28226.1|hypotheticalprotein HMPREF5505_0101	4.3	14747	2.25	10.2063	1.66667	10.2243	0	0
325686179	gi|325686179|gb|EGD28227.1|hypotheticalprotein HMPREF5505_0102	6	29124	1	10.1471	1	10.1497	0	0
325686211	gi|325686211|gb|EGD28258.1|aspartatecarbamoyltransferase, catalytic subunit	5.2	39892	0	0	0	0	1.33333	10.2566
325686214	gi|325686214|gb|EGD28260.1|formate-tetrahydrofolateligase	5.5	61524	40	132.787	37.5	147.801	30.5	120.289
325686222	gi|325686222|gb|EGD28267.1|dipeptidylaminopeptidase/acylaminoacyl-peptidase	4.7	74979	2	15.2364	2.66667	20.2042	1	10.1327
325686240	gi|325686240|gb|EGD28283.1|acyl-phosphateglycerol 3-phosphate acyltransferase	10	24473	2	10.1603	1	10.1271	0	0
325686244	gi|325686244|gb|EGD28287.1|isopentenyl-diphosphatedelta-isomerase	5.5	37428	0	0	1	10.2118	0	0
33302325	gi|33302325|gb|AAQ01783.1|cellenvelope proteinase	6.5	86690	1.75	10.1942	0	0	0	0
33313046	gi|33313046|gb|AAQ04176.1|AF429676_160kDa heat shock protein	4.5	19822	13.5	10.1825	29	10.1888	13	18.1981
33321925	gi|33321925|gb|AAQ06682.1|AF496023_1DNAgyrase subunit B	6.4	13104	1.5	10.212	1.5	12.2305	1.66667	18.9035
33321927	gi|33321927|gb|AAQ06683.1|AF496024_1topoisomeraseIV subunit B	4.7	10041	0	0	1	10.1054	0	0
33321929	gi|33321929|gb|AAQ06684.1|AF496025_1cardiolipinsynthetase	10.4	14200	1	10.1683	0	0	0	0
33321931	gi|33321931|gb|AAQ06685.1|AF496026_1deoxyguanosinekinase	6.5	13532	1	10.1032	0	0	1	10.193
33321933	gi|33321933|gb|AAQ06686.1|AF496027_1deoxyadenosinekinase	5.5	12494	2.75	10.2211	6	20.2469	2.25	10.2031
33321935	gi|33321935|gb|AAQ06687.1|AF496028_1DNAgyrase subunit A	7.2	5176	1.25	10.1592	1.33333	10.1693	3.25	10.2139
33321941	gi|33321941|gb|AAQ06690.1|AF496031_1glucosamine--fructose-6-phosphateaminotransferase	4.7	9586	0	0	1	10.111	0	0
33321943	gi|33321943|gb|AAQ06691.1|AF496032_1hypotheticalprotein	6.8	10234	1	10.1364	6.25	10.2451	3	10.2218
33321945	gi|33321945|gb|AAQ06692.1|AF496033_1abctransporter ATP-binding protein	5.1	12085	1.5	10.2286	0	0	0	0
33321951	gi|33321951|gb|AAQ06694.1|AF496037_1ATP-dependentclp-like protease ATP-binding s	12.1	4567	4	20.2407	4	20.245	3.75	20.2317
33321953	gi|33321953|gb|AAQ06695.1|AF496038_1ATP-dependentclp-like protease ATP-binding s	5	13461	10.25	20.2943	0	0	22.25	32.8182
33321957	gi|33321957|gb|AAQ06697.1|AF496040_1hypotheticalprotein	4.4	7304	0	0	1.5	10.1908	0	0
33321961	gi|33321961|gb|AAQ06699.1|AF496042_1XAA-prodipeptidyl-peptidase	7.7	3981	5.25	15.2193	1.75	10.2104	2.25	12.7293
33321965	gi|33321965|gb|AAQ06701.1|AF496044_1chromosomepartition protein Smc	4.8	16199	2	10.3139	2.5	10.3144	2	10.309
33321981	gi|33321981|gb|AAQ06709.1|AF496052_1abctransporter ATP-binding protein	4.2	4980	0	0	1.5	10.2051	0	0
33321985	gi|33321985|gb|AAQ06711.1|AF496055_1ribonucleoside-triphosphatereductase	4	13843	0	0	7	40.2457	2.33333	16.9302
33321987	gi|33321987|gb|AAQ06712.1|AF496056_1abctransporter ATP-binding protein	4.9	12141	0	0	1	10.2922	1.5	10.2754
33321989	gi|33321989|gb|AAQ06713.1|AF496057_1large-conductancemechanosensitive channel	4.8	8978	0	0	2.75	17.6403	0	0
33321997	gi|33321997|gb|AAQ06717.1|AF496061_1gamma-glutamylphosphate reductase	9.2	9038	0	0	1	10.135	0	0
33322001	gi|33322001|gb|AAQ06719.1|AF496063_1asparaginesynthetase	6.7	17892	33.5	27.342	33.25	25.3301	10	20.3292
33322003	gi|33322003|gb|AAQ06720.1|AF496064_1glutamyl-tRNAamidotransferase subunit A	5.2	11880	8	32.8163	6.25	30.3232	3	15.3198
33322005	gi|33322005|gb|AAQ06721.1|AF496065_1ctpsynthase	4.7	5539	1	10.1254	0	0	0	0
33322007	gi|33322007|gb|AAQ06722.1|AF496066_1probablethiamin biosynthesis protein	9.3	14025	2.5	12.7246	5	30.2698	2	10.1424
33322013	gi|33322013|gb|AAQ06725.1|AF496069_1probablemethyltransferase	4.9	22158	8.25	41.2998	11.25	45.3102	4.75	27.7303
33322017	gi|33322017|gb|AAQ06727.1|AF496071_1histidineprotein kinase	4.4	14356	1.33333	10.2021	2	10.1995	0	0
33322019	gi|33322019|gb|AAQ06728.1|AF496072_1chloromuconatecycloisomerase	9.8	16102	2.75	20.18	0	0	1.5	10.1605
33322021	gi|33322021|gb|AAQ06729.1|AF496073_1triggerfactor	4.1	7316	1	10.1537	0	0	0	0
33322023	gi|33322023|gb|AAQ06730.1|AF496074_1inosine-uridinepreferring nucleoside hydrola	4.1	10799	4.75	22.7413	3.5	22.7705	4.5	20.2323
33322033	gi|33322033|gb|AAQ06735.1|AF496079_1glucose-6-phosphateisomerase A	4.5	17287	20.5	54.7752	21	57.769	19.5	52.7662
33322037	gi|33322037|gb|AAQ06737.1|AF496081_1acetyl-coenzymeA carboxylase carboxyl transf	9.5	16268	3.5	20.1758	9.5	42.7085	5.5	32.7202
33322039	gi|33322039|gb|AAQ06738.1|AF496082_1transcription-repaircoupling factor	4.7	17631	0	0	1	10.253	0	0
33322041	gi|33322041|gb|AAQ06739.1|AF496083_1methionyl-tRNAformyltransferase	9.5	8305	0	0	1.5	15.2062	0	0
33322043	gi|33322043|gb|AAQ06740.1|AF496084_1neutralendopeptidase	5.3	9374	3.75	10.265	1.66667	10.2236	5	10.2559
33322045	gi|33322045|gb|AAQ06741.1|AF496085_1neutralendopeptidase	9	13862	6	17.7139	4.25	20.2258	6.75	22.7207
33322047	gi|33322047|gb|AAQ06742.1|AF496086_1glutamyl-tRNAamidotransferase subunit B	4.9	8758	12	22.7347	17.5	20.2227	9.5	17.7114
33322055	gi|33322055|gb|AAQ06746.1|AF496090_130sribosomal protein S3	10.7	16362	18.75	40.229	12.75	40.2241	11.5	35.23
33322059	gi|33322059|gb|AAQ06748.1|AF496092_1cytosolnon-specific dipeptidase *	4.4	15602	0	0	1	18.2342	0	0
33322063	gi|33322063|gb|AAQ06750.1|AF496094_1XAA-prodipeptidase	7.2	3261	2.5	10.153	1	10.139	2	10.1451
33322067	gi|33322067|gb|AAQ06752.1|AF496096_130sribosomal protein S4	11.3	9611	3.66667	10.1478	5.75	17.6669	7.5	25.1639
33322069	gi|33322069|gb|AAQ06753.1|AF496097_1elongationfactor p	5.1	17918	1	10.1217	18.5	10.2567	7.25	10.224
33322071	gi|33322071|gb|AAQ06754.1|AF496098_1abctransporter ATP-binding protein	4.5	8652	0	0	1.66667	10.2218	2	10.2113
33322075	gi|33322075|gb|AAQ06756.1|AF496100_150sribosomal protein L23	9.9	7333	5.75	10.1965	6.25	12.6882	4.75	12.6936
33322076	gi|33322076|gb|AAQ06757.1|AF496100_250sribosomal protein L2	10.5	3517	2	10.1583	4.5	12.681	4.75	10.1692
33322084	gi|33322084|gb|AAQ06761.1|AF496104_1abctransporter ATP-binding protein	9.5	11693	0	0	1	10.1446	0	0
33322086	gi|33322086|gb|AAQ06762.1|AF496105_150sribosomal protein L2	7.8	8369	12.75	22.7402	99.5	30.2787	56	30.27
33322088	gi|33322088|gb|AAQ06763.1|AF496106_150sribosomal protein L2	12.4	9855	12	27.7612	13.75	32.7638	14.25	27.7549
33322090	gi|33322090|gb|AAQ06764.1|AF496107_1elongationfactor G	9.2	4819	8.5	10.2214	2.25	10.1966	1.75	10.1981
33322096	gi|33322096|gb|AAQ06768.1|AF496109_330sribosomal protein S13	7.2	9300	3	20.1377	1.33333	10.1257	2.5	15.1303
33322100	gi|33322100|gb|AAQ06770.1|AF496111_150sribosomal protein L22	10.7	10589	4	15.1448	2.75	12.6416	1.75	12.6366
33322102	gi|33322102|gb|AAQ06771.1|AF496112_1peptidechain release factor 1	9.8	7312	0	0	1.5	10.1979	0	0
33322106	gi|33322106|gb|AAQ06773.1|AF496114_1peptidechain release factor 3	5.6	9815	13.75	37.7725	14.75	40.2716	9.25	37.776
33322120	gi|33322120|gb|AAQ06780.1|AF496121_1hypotheticalprotein	10	4638	1.66667	10.1855	2.66667	10.192	1.66667	10.1757
33322122	gi|33322122|gb|AAQ06781.1|AF496122_1GTP-bindingprotein lepa	4.6	10443	2.33333	16.8664	2.75	12.7165	1	10.1573
33322124	gi|33322124|gb|AAQ06782.1|AF496123_1GTP-bindingprotein lepa	4.2	16573	0	0	2	20.1905	0	0
33322126	gi|33322126|gb|AAQ06783.1|AF496124_1elongationfactor Tu	7.9	2770	1	10.1432	1.5	10.1619	0	0
33322128	gi|33322128|gb|AAQ06784.1|AF496125_1GTP-bindingprotein lepa	4.1	9503	2	16.9138	3.5	20.2432	3	15.1973
33322130	gi|33322130|gb|AAQ06785.1|AF496126_1hypotheticalprotein	4	15406	1	10.151	1.5	10.1843	0	0
33322138	gi|33322138|gb|AAQ06789.1|AF496130_1XAA-prodipeptidyl-peptidase	5.1	17217	1.75	10.1535	0	0	0	0
33322140	gi|33322140|gb|AAQ06790.1|AF496131_130sribosomal protein S3	10.6	7930	14.75	29.7422	15.5	22.7475	12.5	25.2497
33322143	gi|33322143|gb|AAQ06792.1|AF496132_150sribosomal protein L15	9.6	3880	6.25	10.1356	9	15.1334	6.5	12.6399
33322149	gi|33322149|gb|AAQ06795.1|AF496135_1hypotheticalprotein	5.6	12123	2	16.8329	1.33333	10.1329	2	20.1838
33322151	gi|33322151|gb|AAQ06796.1|AF496136_1hypotheticalprotein	9.3	5341	3.5	10.2488	2	10.2477	0	0
33322155	gi|33322155|gb|AAQ06798.1|AF496138_1hypotheticalprotein	4.8	20769	0	0	16.5	65.8815	0	0
33322157	gi|33322157|gb|AAQ06799.1|AF496139_1hypotheticalprotein	10.3	7949	0	0	2	10.1474	1	10.1383
33322159	gi|33322159|gb|AAQ06800.1|AF496140_1hypotheticalprotein	10	11177	1	10.2631	0	0	0	0
33322173	gi|33322173|gb|AAQ06807.1|AF496147_1unknownprotein	5	13991	0	0	0	0	1.5	10.1843
33322181	gi|33322181|gb|AAQ06811.1|AF496151_1hypotheticalprotein	5.4	19448	4.5	25.251	3	15.3053	2	10.2817
33322185	gi|33322185|gb|AAQ06813.1|AF496153_1hypotheticalprotein	5.5	7088	2	10.1311	0	0	0	0
33322191	gi|33322191|gb|AAQ06816.1|AF496156_1hypotheticalprotein	9.6	15663	0	0	2	16.24	0	0
33322192	gi|33322192|gb|AAQ06817.1|AF496156_2exodeoxyribonuclease	11.3	3668	1.66667	10.188	3	10.2635	1	10.21
33322200	gi|33322200|gb|AAQ06821.1|AF496160_1transcriptionregulatory protein	4.8	14726	2	12.7387	2	10.2312	0	0
33322204	gi|33322204|gb|AAQ06823.1|AF496162_1exodeoxyribonuclease	7.6	8498	1.75	10.2857	8.5	32.8058	0	0
33322208	gi|33322208|gb|AAQ06825.1|AF496164_1hypotheticalprotein	8.7	7129	1.5	10.1747	0	0	0	0
33322210	gi|33322210|gb|AAQ06826.1|AF496165_1hypotheticalprotein	7.6	25872	1.5	10.228	0	0	0	0
33322214	gi|33322214|gb|AAQ06828.1|AF496167_1excinucleaseAbC subunit A	8.7	22196	0	0	1	10.1139	1	10.1591
33322218	gi|33322218|gb|AAQ06830.1|AF496169_1enhancedexpression of pheremone protein	3.8	7150	1	10.129	0	0	0	0
33322227	gi|33322227|gb|AAQ06835.1|AF496173_1cadmium-transportingATPase	4.7	8677	0	0	2.5	15.1927	1.33333	10.1503
33322233	gi|33322233|gb|AAQ06838.1|AF496176_1sugartransport ATP-binding protein	4.5	9806	0	0	2	18.3573	0	0
33322235	gi|33322235|gb|AAQ06839.1|AF496177_1abctransporter ATP-binding protein	6.1	5010	1	10.1159	0	0	1	10.1126
33322248	gi|33322248|gb|AAQ06846.1|AF496183_2responseregulatory protein	4.6	17876	5.25	25.2976	5	34.3476	2.5	15.3531
33322250	gi|33322250|gb|AAQ06847.1|AF496184_1glutaminetransport ATP-binding protein	7.7	5115	1.25	10.1064	2	10.1134	2	10.1179
33322252	gi|33322252|gb|AAQ06848.1|AF496185_1hypotheticalprotein	5	27396	2.5	10.1732	5	25.2106	5.75	27.7159
33322254	gi|33322254|gb|AAQ06849.1|AF496186_1hypotheticalprotein	6.1	10406	2.5	27.2946	2.5	30.8108	1.66667	23.8113
33322256	gi|33322256|gb|AAQ06850.1|AF496187_1hypotheticalprotein	7.7	7817	1.75	10.1674	0	0	0	0
33322258	gi|33322258|gb|AAQ06851.1|AF496188_1hypotheticalprotein	5.4	18928	0	0	1.33333	10.2316	1.5	10.136
33322260	gi|33322260|gb|AAQ06852.1|AF496189_1hypotheticalprotein	10.3	19892	2.25	12.7081	3	16.8687	1.5	10.181
33322264	gi|33322264|gb|AAQ06854.1|AF496191_1hypotheticalprotein	4.2	7165	2.33333	16.8217	3.5	17.6591	3.5	17.6647
33322282	gi|33322282|gb|AAQ06863.1|AF496200_1cholinetransport ATP-binding protein	5.5	4851	0	0	1	10.152	0	0
33322286	gi|33322286|gb|AAQ06865.1|AF496202_1branchedchain amino acid binding protein	9.9	18231	0	0	1.25	10.2038	0	0
33322288	gi|33322288|gb|AAQ06866.1|AF496203_1hypoxanthine-guaninephosphoribosyltransferase	5	6666	0	0	2.5	15.2384	2	10.2154
33322291	gi|33322291|gb|AAQ06868.1|AF496204_1oligopeptide-bindingprotein precursor	5.9	15997	4	10.16	0	0	3.25	17.169
33322295	gi|33322295|gb|AAQ06870.1|AF496206_1oligopeptide-bindingprotein precursor	7.1	6770	0	0	0	0	1	10.1151
33322300	gi|33322300|gb|AAQ06872.1|AF496209_1spermidine/putrescine-bindingprotein precurs	9.4	10113	2.5	10.2376	0	0	0	0
33322323	gi|33322323|gb|AAQ06884.1|AF496220_1argininedeiminase	8.3	5627	0	0	1.5	10.1262	0	0
33322326	gi|33322326|gb|AAQ06886.1|AF496221_1PTSsystem, mannose-specific IIAb component	6.5	19009	9	27.7613	9.75	52.7954	24.25	62.76
33322338	gi|33322338|gb|AAQ06892.1|AF496227_1phosphocarrierprotein Hpr	3.6	4350	0	0	2	10.1451	2	10.1588
33322339	gi|33322339|gb|AAQ06893.1|AF496227_2phosphoenolpyruvate-proteinphosphotransferase	4.1	4808	0	0	12.5	40.2608	15.75	40.2593
33322345	gi|33322345|gb|AAQ06896.1|AF496230_1ATP-dependentclp-like protease ATP-binding s	5.9	5698	1	10.1736	2	10.2344	0	0
33322349	gi|33322349|gb|AAQ06898.1|AF496232_1ATP-dependentclp-like protease ATP-binding s	4.1	5034	4.5	25.2252	2.75	15.2347	7	27.2397
33322351	gi|33322351|gb|AAQ06899.1|AF496233_1ATP-dependentprotease ATP-binding subunit	5.6	10997	15.5	52.7414	0	0	37	87.7474
33322353	gi|33322353|gb|AAQ06900.1|AF496234_1non-hemeiron-containing ferritin	3.9	6376	0	0	5.5	25.2547	0	0
33322370	gi|33322370|gb|AAQ06909.1|AF496242_1asparaginesynthetase	5.8	19981	2.25	10.2184	1	10.2202	1.75	10.2013
33322389	gi|33322389|gb|AAQ06919.1|AF496251_1chloromuconatecycloisomerase	4	15229	2.5	10.2379	0	0	0	0
33322402	gi|33322402|gb|AAQ06926.1|AF496257_1gamma-glutamylphosphate reductase	4.1	8054	0	0	4.33333	20.2416	1.66667	10.222
33322406	gi|33322406|gb|AAQ06928.1|AF496259_1argininosuccinatelyase	4.3	16100	0	0	2	10.1893	0	0
33322408	gi|33322408|gb|AAQ06929.1|AF496260_1gamma-glutamylphosphate reductase	10.3	3362	0	0	1.5	10.1418	0	0
33322409	gi|33322409|gb|AAQ06930.1|AF496260_2pyrroline-5-carboxylatereductase	6.1	12430	0	0	1.33333	10.2014	1	10.2264
33322421	gi|33322421|gb|AAQ06936.1|AF496266_1folylpolyglutamatesynthase	10.3	3521	1.66667	10.2229	0	0	0	0
33322432	gi|33322432|gb|AAQ06942.1|AF496271_1d-alanyl-D-alaninecarboxypeptidase precursor	9.2	13912	0	0	2	10.2315	0	0
33322437	gi|33322437|gb|AAQ06945.1|AF496273_2UDP-N-acetylglucosamine--N-acetylmuramyl-pyrophosphoryl-undecapr	5.6	6911	2	10.1934	3.5	10.2119	2.5	10.2361
33322439	gi|33322439|gb|AAQ06946.1|AF496274_1UDP-N-acetylmuramoylalanyl-D-glutamate--2,6-diaminopimelate	8.8	8259	2	10.2069	1.66667	10.2081	1.33333	10.2066
33322441	gi|33322441|gb|AAQ06947.1|AF496275_1hypotheticalprotein	7.7	14118	2.75	15.1834	7.25	22.7454	4	20.2174
33322445	gi|33322445|gb|AAQ06949.1|AF496277_1peptidechain release factor 3	9.3	13742	8	20.2243	8.75	22.7397	6	17.7322
33322459	gi|33322459|gb|AAQ06956.1|AF496284_1basicmembrane protein A	10	6082	1.75	10.2247	2.75	12.7365	0	0
33322461	gi|33322461|gb|AAQ06957.1|AF496285_1muramidase-releasedprotein precursor	9.8	9427	0	0	1.5	10.2381	0	0
33322463	gi|33322463|gb|AAQ06958.1|AF496286_1UTP--glucose-1-phosphateuridylyltransferase	5.3	19196	8.25	40.2374	7.5	48.2828	10.5	63.2597
33322471	gi|33322471|gb|AAQ06962.1|AF496290_1probablepyruvate, water dikinase	3.9	2839	0	0	1.33333	10.1565	1.5	10.1574
33322479	gi|33322479|gb|AAQ06966.1|AF496294_1chromosomepartition protein Smc	10.1	9247	1.5	10.1958	0	0	0	0
33322481	gi|33322481|gb|AAQ06967.1|AF496295_1celldivision protein FTSh	9.7	18034	3.25	15.1794	3.75	20.2248	2.66667	20.213
33322485	gi|33322485|gb|AAQ06969.1|AF496297_1membraneassociated DCp-binding protein precu	9.9	20456	0	0	2.5	20.2159	2.5	17.6888
33322487	gi|33322487|gb|AAQ06970.1|AF496298_1UDP-N-acetylglucosamine2-epimerase	6.2	13278	3.5	10.2466	2	12.2215	2	10.2593
33322489	gi|33322489|gb|AAQ06971.1|AF496299_1glucoseinhibited division protein	10.2	6536	1	10.1466	0	0	0	0
33322500	gi|33322500|gb|AAQ06977.1|AF496304_1glucosamine--fructose-6-phosphateaminotransferase	5.5	7806	0	0	2.75	10.1973	0	0
33322509	gi|33322509|gb|AAQ06982.1|AF496308_1d-lactatedehydrogenase	7.7	11247	149.5	30.3971	127.25	35.3968	236.75	42.9211
33322511	gi|33322511|gb|AAQ06983.1|AF496309_1lactate2-monooxygenase	8.6	13853	0	0	0	0	1.33333	10.1581
33322513	gi|33322513|gb|AAQ06984.1|AF496310_12,5-diketo-D-gluconicacid reductase	4.3	6364	1	10.1205	0	0	4.5	10.1706
33322515	gi|33322515|gb|AAQ06985.1|AF496311_12,5-diketo-D-gluconicacid reductase	6.2	16511	1.5	10.1639	1	10.1746	2.25	17.6714
33322517	gi|33322517|gb|AAQ06986.1|AF496312_1ribonucleaseIII	9.4	4382	2.75	10.2328	2.66667	10.2422	1.5	10.2392
33322521	gi|33322521|gb|AAQ06989.1|AF496313_2hypotheticalprotein	5.4	4468	1.75	10.1801	2	10.1671	2	10.1567
33322525	gi|33322525|gb|AAQ06991.1|AF496315_1carbamoyl-phosphatesynthase , large chain	4.4	10138	0	0	0	0	1.5	10.3248
33322534	gi|33322534|gb|AAQ06996.1|AF496319_1class1 pyridoxal-phosphate-dependent aminotr	6.1	6951	1.5	20.6995	3	21.1983	1	18.1847
33322536	gi|33322536|gb|AAQ06997.1|AF496320_1ATPsynthase b chain	4.7	8995	3.25	28.25	7.5	32.2848	2.75	10.2562
33322537	gi|33322537|gb|AAQ06998.1|AF496320_2ATPsynthase delta chain	7.1	7025	4.75	22.7204	7.25	39.7073	3	17.7123
33322539	gi|33322539|gb|AAQ06999.1|AF496321_1carbamatekinase	4.7	25527	1.66667	10.1194	8.25	35.2494	1	16.114
33322540	gi|33322540|gb|AAQ07000.1|AF496321_2argininedeiminase	6.1	4918	0	0	1.25	10.148	0	0
33322542	gi|33322542|gb|AAQ07001.1|AF496322_1ornithinecarbamoyltransferase, catabolic	4.6	15505	0	0	12.75	20.2648	1.66667	13.559
33322546	gi|33322546|gb|AAQ07003.1|AF496324_1ornithinecarbamoyltransferase, catabolic	8.6	8429	0	0	9.75	37.7351	1	10.1626
33322548	gi|33322548|gb|AAQ07004.1|AF496325_1ornithinecarbamoyltransferase, catabolic	5.1	5626	0	0	3	12.6706	0	0
33322549	gi|33322549|gb|AAQ07005.1|AF496325_2carbamatekinase	7.6	6135	0	0	1	10.1557	0	0
33322551	gi|33322551|gb|AAQ07006.1|AF496326_1argininedeiminase	6.3	8278	0	0	8.75	17.7407	0	0
33322553	gi|33322553|gb|AAQ07007.1|AF496327_1ribose-phosphatepyrophosphokinase	8.6	14521	5.75	29.724	16.25	40.2392	8.75	40.2292
33322555	gi|33322555|gb|AAQ07008.1|AF496328_1uracilphosphoribosyltransferase	9.8	12292	13.25	35.2566	14	40.2543	13.25	37.7559
33322557	gi|33322557|gb|AAQ07009.1|AF496329_1gmpsynthase	5.4	12065	26.75	40.2587	15.5	40.2663	9	35.2496
33322559	gi|33322559|gb|AAQ07010.1|AF496330_1hypotheticalprotein	5.6	26311	0	0	1	10.3092	1.33333	13.623
33322561	gi|33322561|gb|AAQ07011.1|AF496331_1triosephosphateisomerase	4.7	11775	22.75	42.7374	39.75	57.7508	44	70.2698
33322568	gi|33322568|gb|AAQ07015.1|AF496334_1cytosolnon-specific dipeptidase	10	24217	2	15.1533	4	22.8632	2	10.3745
33322572	gi|33322572|gb|AAQ07017.1|AF496336_1neutralendopeptidase	4.7	8717	2.5	10.1818	1	10.1637	1	10.1688
33322579	gi|33322579|gb|AAQ07021.1|AF496339_1gmpsynthase	9.5	3831	2	10.1542	1	10.1667	0	0
33322581	gi|33322581|gb|AAQ07022.1|AF496340_1ATPsynthase A chain	8.5	12071	0	0	1.66667	10.2547	2	10.2543
33322583	gi|33322583|gb|AAQ07023.1|AF496341_1probablepyruvate, water dikinase	5.3	13083	0	0	1.75	10.2327	2	12.7146
33322585	gi|33322585|gb|AAQ07024.1|AF496342_1valyl-tRNAsynthetase	5.2	14170	6.75	34.7161	13	44.2395	4	22.7084
33322591	gi|33322591|gb|AAQ07027.1|AF496345_16-phospho-beta-galactosidaseI	4.2	14187	0	0	4.25	15.1985	3.5	27.6776
33322603	gi|33322603|gb|AAQ07033.1|AF496351_1acetatekinase	4.5	15701	7.25	37.781	5.75	33.763	2.25	17.7089
33322605	gi|33322605|gb|AAQ07034.1|AF496352_13-hydroxy-3-methylglutaryl-coenzymeA reducta	5.1	15963	2	10.2507	1.75	10.2337	0	0
33322607	gi|33322607|gb|AAQ07035.1|AF496353_1alcohol-acetaldehydedehydrogenase	9.3	5295	0	0	2.5	15.1818	0	0
33322613	gi|33322613|gb|AAQ07038.1|AF496356_1sucrosephosphorylase	7.8	14443	0	0	0	0	1	18.2046
33322615	gi|33322615|gb|AAQ07039.1|AF496357_1tryptophanyl-tRNAsynthetase	4.8	5169	2	15.2348	1.66667	10.2007	2	10.2305
33322618	gi|33322618|gb|AAQ07041.1|AF496358_1possibleglycosyltransferase	10.3	12351	0	0	1	10.2106	0	0
33322623	gi|33322623|gb|AAQ07044.1|AF496360_1maltosephosphorylase	5.9	14237	0	0	1	10.2144	0	0
33322625	gi|33322625|gb|AAQ07045.1|AF496361_1triosephosphateisomerase	4.3	7305	8.25	30.2163	19	45.2326	20.5	42.7242
33322629	gi|33322629|gb|AAQ07047.1|AF496363_1l-asparginase	4.3	8823	0	0	1	10.2366	0	0
33322633	gi|33322633|gb|AAQ07049.1|AF496365_1aspartatecarbamoyltransferase	4.3	6053	0	0	0	0	2.5	12.7473
33322635	gi|33322635|gb|AAQ07050.1|AF496366_1maltosephosphorylase	5	14717	0	0	1	10.2131	0	0
33322645	gi|33322645|gb|AAQ07056.1|AF496370_1maltosephosphorylase	4.3	11431	0	0	2.75	15.1816	1	10.1279
33322649	gi|33322649|gb|AAQ07058.1|AF496372_1glucose-6-phosphateisomerase A	4.9	6992	35	25.3364	36.75	20.3481	25.5	20.3521
33322651	gi|33322651|gb|AAQ07059.1|AF496373_1GTP-bindingprotein Typa/BipA	4.4	15405	1.66667	10.1403	1	10.1213	1	10.1356
33322653	gi|33322653|gb|AAQ07060.1|AF496374_1multiplesugar-binding transport ATP-binding	10.1	13604	0	0	4.25	17.7158	0	0
33322655	gi|33322655|gb|AAQ07061.1|AF496375_1asparaginesynthetase	9.7	12621	4.25	22.7024	2.25	20.2059	3	20.1847
33322659	gi|33322659|gb|AAQ07063.1|AF496377_1GTP-bindingprotein Obg	4.7	12579	5.25	31.8296	6	31.8338	4.5	25.3187
33322661	gi|33322661|gb|AAQ07064.1|AF496378_1xanthinephosphoribosyltransferase	4.9	13402	4	20.2206	0	0	4	10.2599
33322665	gi|33322665|gb|AAQ07066.1|AF496380_1anaerobicribonucleotide-triphosphate reducta	5.7	14997	1.5	10.2138	2	10.1817	0	0
33322667	gi|33322667|gb|AAQ07067.1|AF496381_1ATP-dependentclp protease ATP-binding subuni	9.4	13111	2	10.1765	2	10.2129	0	0
33322674	gi|33322674|gb|AAQ07071.1|AF496384_1dihydroorotateoxidase	5.2	5638	0	0	1.5	10.2201	1	10.1946
33322676	gi|33322676|gb|AAQ07072.1|AF496385_1diaminopimelatedecarboxylase	5	24016	0	0	4	17.6852	0	0
33322680	gi|33322680|gb|AAQ07074.1|AF496387_1ATP-dependentclp protease ATP-binding protei	9.6	16157	1.25	12.674	1	10.1303	1.5	14.1139
33322684	gi|33322684|gb|AAQ07076.1|AF496389_1DNAgyrase subunit A	5.7	11661	2.5	15.2012	3	15.2086	2.25	12.7099
33322688	gi|33322688|gb|AAQ07078.1|AF496391_1probablemembrane protein	9.9	26597	0	0	1.33333	10.1307	0	0
33322690	gi|33322690|gb|AAQ07079.1|AF496392_1exodeoxyribonucleaselarge subunit	9.9	16749	2	10.1618	0	0	1	10.183
33322692	gi|33322692|gb|AAQ07080.1|AF496393_1class1 pyridoxal-phosphate-dependent aminotr	4.7	15996	2	12.669	2.33333	20.215	1	10.1249
33322694	gi|33322694|gb|AAQ07081.1|AF496394_1transcriptionregulatory protein	9.7	16121	1	10.1947	4	20.2195	1.33333	10.2031
33322700	gi|33322700|gb|AAQ07084.1|AF496397_1ribonucleoside-triphosphatereductase	8.6	10501	0	0	5.25	20.2899	1	10.2624
33322706	gi|33322706|gb|AAQ07087.1|AF496400_1hypotheticalprotein	5.2	11888	4.25	27.6724	2	15.1488	1.66667	10.1681
33322712	gi|33322712|gb|AAQ07090.1|AF496403_1dihydroxyacetonekinase	4.7	21290	0	0	17	49.8263	39.5	75.8258
33322716	gi|33322716|gb|AAQ07092.1|AF496405_1phenylalanyl-tRNAsynthetase alpha chain	4.3	8113	2.5	10.208	3.75	10.202	3.5	10.209
33322717	gi|33322717|gb|AAQ07093.1|AF496405_2phenylalanyl-tRNAsynthetase beta chain	4.9	6971	2	13.5526	8.25	30.2306	4.25	22.744
33322719	gi|33322719|gb|AAQ07094.1|AF496406_1phosphoglycolatephosphatase	4.1	5845	0	0	0	0	2	10.182
33322723	gi|33322723|gb|AAQ07096.1|AF496408_1isoleucyl-tRNAsynthetase	4.5	19540	2.66667	10.2378	3.25	12.7478	2.75	15.2559
33322725	gi|33322725|gb|AAQ07097.1|AF496409_1XAA-hisdipeptidase, partial	4.3	11844	12.25	27.7764	4.25	12.7649	5.25	20.2444
33322727	gi|33322727|gb|AAQ07098.1|AF496410_1UDP-N-acetylmuramoylalanyl-D-glutamyl-2,6-diaminopimelate--D-ala	4.4	12042	2	10.195	2	10.1983	2	10.1985
33322729	gi|33322729|gb|AAQ07099.1|AF496411_1histidyl-tRNAsynthetase	4.4	7872	2	16.8721	3	17.7874	3.5	20.2815
33322731	gi|33322731|gb|AAQ07100.1|AF496412_1oligoendopeptidasef	4.4	12725	1.5	10.1312	1.33333	10.1377	1	10.1208
33322733	gi|33322733|gb|AAQ07101.1|AF496413_1topoisomeraseIV subunit A	9.7	13847	1.5	12.6693	1.75	12.6745	0	0
33322735	gi|33322735|gb|AAQ07102.1|AF496414_1sufiprotein precursor	6.1	9043	0	0	5.25	25.2623	2.33333	13.5388
33322739	gi|33322739|gb|AAQ07104.1|AF496416_1hypotheticalprotein	4.9	18343	0	0	1	10.1867	0	0
33322741	gi|33322741|gb|AAQ07105.1|AF496417_1DNApolymerase I	6.5	11259	1	10.1157	0	0	0	0
33322743	gi|33322743|gb|AAQ07106.1|AF496418_1NADHnitroreductase	4.6	18567	0	0	4.66667	13.6308	5.25	22.7666
33322755	gi|33322755|gb|AAQ07112.1|AF496424_1hypotheticalprotein	7.9	25927	1	10.2002	1.75	10.1843	1.5	10.1627
33322757	gi|33322757|gb|AAQ07113.1|AF496425_1XAA-prodipeptidyl-peptidase	4.9	17243	15.75	50.3095	3.5	15.2919	4.5	25.2772
33322759	gi|33322759|gb|AAQ07114.1|AF496426_1ATPsynthase epsilon chain	7.8	8038	1	10.1227	2.66667	16.8125	1	10.1029
33322761	gi|33322761|gb|AAQ07115.1|AF496427_1formamidopyrimidine-DNAglycosylase	6.5	11346	0	0	1.75	10.3318	1.66667	10.3316
33322763	gi|33322763|gb|AAQ07116.1|AF496428_1celldivision protein FTSh	4.4	11356	3.66667	20.2021	3.66667	20.218	3	20.218
33322769	gi|33322769|gb|AAQ07119.1|AF496431_1transcriptionregulatory protein	9.3	10577	1	10.2095	2	10.1834	2	10.2093
33322771	gi|33322771|gb|AAQ07120.1|AF496432_1transcriptionregulatory protein	4.4	10464	1	10.1925	1.75	12.734	2	10.2553
33322789	gi|33322789|gb|AAQ07129.1|AF496441_1responseregulatory protein	6.3	7698	2.33333	10.1458	1.5	10.138	2	10.1426
33322802	gi|33322802|gb|AAQ07136.1|AF496447_1isoleucyl-tRNAsynthetase	5.2	9432	2.25	12.7229	3.5	20.2261	3.5	22.7044
33322804	gi|33322804|gb|AAQ07137.1|AF496448_1isoleucyl-tRNAsynthetase	4.4	10988	1.75	10.1849	2	10.2063	0	0
33322806	gi|33322806|gb|AAQ07138.1|AF496449_1alanyl-tRNAsynthetase	9.8	20558	11	49.2119	4.25	25.1712	7	40.1714
33322808	gi|33322808|gb|AAQ07139.1|AF496450_1aspartyl-tRNAsynthetase	5.1	15819	6	25.2278	5.5	22.7308	4.75	17.7516
33322810	gi|33322810|gb|AAQ07140.1|AF496451_1ribonucleaseIII	9.1	12135	3	10.1784	2	10.1793	1.33333	10.171
33322812	gi|33322812|gb|AAQ07141.1|AF496452_1ATP-dependentRNA helicase	10.4	12574	2.75	15.2426	4.25	22.7761	1	10.2298
33322818	gi|33322818|gb|AAQ07144.1|AF496455_1transcriptionregulatory protein	4.3	6720	2.33333	10.1893	2	10.15	3	10.1672
33322822	gi|33322822|gb|AAQ07146.1|AF496457_1leucyl-tRNAsynthetase	9.2	8411	1	10.1951	2.5	12.7514	1.75	12.7165
33322824	gi|33322824|gb|AAQ07147.1|AF496458_1glutamyl-tRNAsynthetase	10.4	7489	2	10.1862	3	15.1876	2.75	17.6871
33322829	gi|33322829|gb|AAQ07150.1|AF496460_1DNApolymerase III, alpha chain	4.4	10166	1	10.1607	0	0	1.33333	10.1671
33322831	gi|33322831|gb|AAQ07151.1|AF496461_1DNAligase	6.2	13875	1	10.1285	2.5	15.1769	2	10.1263
33322835	gi|33322835|gb|AAQ07153.1|AF496463_1DNApolymerase III subunit gamma/tau	4.5	16022	1	10.1689	1.5	10.1786	1	10.1794
33322837	gi|33322837|gb|AAQ07154.1|AF496464_1chromosomalreplication initiator protein	5.6	12139	1	10.1885	0	0	0	0
33322843	gi|33322843|gb|AAQ07157.1|AF496467_1GTP-bindingprotein Typa/BipA	4.4	4384	1	10.145	0	0	0	0
33322851	gi|33322851|gb|AAQ07161.1|AF496471_1DNApolymerase I	4.8	10487	1	10.1945	1	10.1553	1	10.1282
33322854	gi|33322854|gb|AAQ07163.1|AF496472_1ATP-dependenthelicase PcrA	4.5	17007	0	0	1.5	10.1472	0	0
33322858	gi|33322858|gb|AAQ07165.1|AF496474_1ATP-dependenthelicase PcrA	4.7	15686	1	10.1392	1	10.1464	0	0
33322862	gi|33322862|gb|AAQ07167.1|AF496476_1phosphateregulatory protein	5.1	6878	1	10.1568	0	0	0	0
33322864	gi|33322864|gb|AAQ07168.1|AF496477_1responseregulatory protein	5.8	8962	2	12.7091	2	10.1591	0	0
33322869	gi|33322869|gb|AAQ07171.1|AF496479_1guanylatekinase	6.1	13873	2.5	20.3432	1.5	10.1754	1.5	15.1403
33322871	gi|33322871|gb|AAQ07172.1|AF496480_1ctpsynthase	6.1	7323	4	22.6827	1.33333	13.454	3.75	17.6737
33322873	gi|33322873|gb|AAQ07173.1|AF496481_1ctpsynthase	9.5	14083	3.5	15.2598	2	15.1803	2.33333	16.8875
33322875	gi|33322875|gb|AAQ07174.1|AF496482_1DNAgyrase subunit A	7.5	15102	2.75	17.6625	2.25	15.1526	2	10.1731
33322879	gi|33322879|gb|AAQ07176.1|AF496484_1ATP-dependenthelicase PcrA	3.8	6595	3.33333	16.9141	4.5	20.2706	6	15.2717
33322883	gi|33322883|gb|AAQ07178.1|AF496486_1pyrimidineoperon regulatory protein	4.7	7537	0	0	3.5	17.7235	0	0
33322893	gi|33322893|gb|AAQ07183.1|AF496491_1DNA-directedRNA polymerase beta' chain	6.3	8061	8	32.7281	6.75	27.728	5.5	22.7314
33322899	gi|33322899|gb|AAQ07186.1|AF496494_1DNA-directedRNA polymerase beta' chain	5	17372	32.5	62.8585	23.75	52.8686	23	57.8375
33322901	gi|33322901|gb|AAQ07187.1|AF496495_1DNA-directedRNA polymerase beta' chain	5.3	15783	6.25	32.7398	4.75	22.7232	4	25.2281
33322905	gi|33322905|gb|AAQ07189.1|AF496497_1RNApolymerase sigma factor	4.9	19219	0	0	1.33333	10.1453	0	0
33322907	gi|33322907|gb|AAQ07190.1|AF496498_1DNAmismatch repair MutS family protein	4.7	6566	0	0	2	10.1509	0	0
33322911	gi|33322911|gb|AAQ07192.1|AF496500_1RNApolymerase sigma factor	4.4	15902	0	0	2.25	15.1747	1	10.1695
33322913	gi|33322913|gb|AAQ07193.1|AF496501_1trmhfamily RNA methyltransferase	5.8	12181	2.25	15.1802	2.25	14.7021	1	10.1365
33322915	gi|33322915|gb|AAQ07194.1|AF496502_1DNA-directedRNA polymerase delta subunit	4.3	10751	7.25	27.8021	14	55.29	3	17.6769
33322917	gi|33322917|gb|AAQ07195.1|AF496503_1phosphoenolpyruvatecarboxylase	5.9	16200	2.25	10.3384	2	10.3575	2	10.3584
33322919	gi|33322919|gb|AAQ07196.1|AF496504_1ATPsynthase alpha chain	5	17813	9.5	40.2913	10.5	32.7555	7.75	35.233
33322921	gi|33322921|gb|AAQ07197.1|AF496505_1hydroxymethylglutaryl-coAsynthase	4.2	12214	4.25	25.2033	2.75	20.18	1	10.1397
33322925	gi|33322925|gb|AAQ07199.1|AF496507_1ATPsynthase gamma chain	8.5	7617	0	0	1	10.1026	0	0
33322929	gi|33322929|gb|AAQ07201.1|AF496509_1ATPsynthase gamma chain	7.7	15362	1.66667	10.1843	12.75	43.7897	5	15.2647
33322933	gi|33322933|gb|AAQ07203.1|AF496511_1alcohol-acetaldehydedehydrogenase	5.7	9882	0	0	2	10.1838	0	0
33322935	gi|33322935|gb|AAQ07204.1|AF496512_1alcohol-acetaldehydedehydrogenase	5.8	14275	0	0	8.75	45.2388	2	13.5345
33322937	gi|33322937|gb|AAQ07205.1|AF496513_1hydroxymethylglutaryl-coAsynthase	5.9	20780	9.5	35.1714	10.5	40.2283	5.5	22.6659
33322939	gi|33322939|gb|AAQ07206.1|AF496514_13-hydroxy-3-methylglutaryl-coenzymeA reducta	9.7	13784	0	0	2	10.1825	0	0
33322943	gi|33322943|gb|AAQ07208.1|AF496516_1phosphopyruvatehydratase	5.6	15169	236.5	30.3533	239.25	37.8694	330.5	30.3735
33322945	gi|33322945|gb|AAQ07209.1|AF496517_16-phosphofructokinase	4.9	11605	18	32.8236	14	31.8126	16.75	32.3093
33322947	gi|33322947|gb|AAQ07210.1|AF496518_1tyrosyl-tRNAsynthetase 1	5.4	7354	3	10.2297	2.5	12.7005	3	10.2265
33322949	gi|33322949|gb|AAQ07211.1|AF496519_1aminopeptidaseN	4.4	19273	10.75	37.2492	13.75	50.3134	14.25	52.8635
33322951	gi|33322951|gb|AAQ07212.1|AF496520_1aminopeptidaseW	4.4	11330	7.5	30.2869	2.75	15.1974	2.66667	16.9808
33322953	gi|33322953|gb|AAQ07213.1|AF496521_1seryl-tRNAsynthetase	6.3	11293	6	17.6905	5.25	15.1904	5	20.1923
33322955	gi|33322955|gb|AAQ07214.1|AF496522_1tryptophanyl-tRNAsynthetase	9.4	4893	3.5	10.1569	2.5	10.1554	2	10.1427
33322957	gi|33322957|gb|AAQ07215.1|AF496523_1prolyl-tRNAsynthetase	4.6	11501	3	14.25	3.5	12.7478	3.5	10.257
33322959	gi|33322959|gb|AAQ07216.1|AF496524_1prolyl-tRNAsynthetase	5.1	10638	4.75	25.1858	4.75	25.1711	5.25	25.1828
33322961	gi|33322961|gb|AAQ07217.1|AF496525_1methionyl-tRNAsynthetase	9.4	10382	3	10.16	1.66667	10.1678	2	10.1316
33322965	gi|33322965|gb|AAQ07219.1|AF496527_1aspartyl-tRNAsynthetase	6.8	15971	5.75	25.2327	5	20.2333	7.25	32.7442
33322967	gi|33322967|gb|AAQ07220.1|AF496528_1phenylalanyl-tRNAsynthetase beta chain	9.7	4363	0	0	1.5	10.2846	0	0
33322969	gi|33322969|gb|AAQ07221.1|AF496529_1aminopeptidaseW	5.2	16848	2	12.6546	2	10.1537	0	0
33322971	gi|33322971|gb|AAQ07222.1|AF496530_1tyrosyl-tRNAsynthetase 1	4.8	9890	3.75	15.2405	4	20.24	3.5	17.7306
33322975	gi|33322975|gb|AAQ07224.1|AF496532_1threonyl-tRNAsynthetase 1	4.2	14359	7.75	30.2549	9.25	35.2476	10.25	30.2504
33322985	gi|33322985|gb|AAQ07229.1|AF496537_1DNApolymerase III, beta chain	4.1	16858	2.33333	13.5066	3.5	17.6982	1	10.1787
33322987	gi|33322987|gb|AAQ07230.1|AF496538_1DNApolymerase III, beta chain	4.9	12629	5	17.7284	3.25	15.2428	1.75	12.704
33322989	gi|33322989|gb|AAQ07231.1|AF496539_1DNArepair protein	4.3	26368	2	10.2148	1.75	10.1935	0	0
33322991	gi|33322991|gb|AAQ07232.1|AF496540_1DNAJprotein	10.1	14220	2.5	25.1755	3.33333	20.2619	1.5	12.663
33322995	gi|33322995|gb|AAQ07234.1|AF496542_1threonyl-tRNAsynthetase 1	8.6	12756	1.5	10.1134	1	10.1138	1.66667	10.1245
33323001	gi|33323001|gb|AAQ07237.1|AF496545_1hypotheticalprotein	9.2	10030	0	0	1	10.1085	0	0
33383056	gi|33383056|gb|AAQ17080.1|AF496053_1glutaminetransport ATP-binding protein	5.7	9634	0	0	1	10.2822	0	0
341599684	gi|341599684|emb|CBY99089.1|RNApolymerase, alpha subunit, partial	4.5	26555	2	10.1521	2	10.1264	1.75	10.1325
354686918	gi|354686918|gb|EHE87041.1|D-alanine--poly(phosphoribitol)ligase	4.6	56546	1	18.1747	0	0	2.75	18.6785
354687440	gi|354687440|gb|EHE87526.1|Deoxyguanosinekinase	5.5	27506	1.33333	10.238	0	0	0	0
354687990	gi|354687990|gb|EHE88040.1|Phosphoglyceratedehydrogenase	5	31341	1	10.1764	0	0	0	0
354688573	gi|354688573|gb|EHE88610.1|hypotheticalprotein LDBUL1519_01354	4.7	9401	116	20.228	0	0	0	0
354690201	gi|354690201|gb|EHE90154.1|hypotheticalprotein LDBUL1632_00691	9.4	4123	0	0	2.25	10.2023	2.5	10.2297
354691461	gi|354691461|gb|EHE91388.1|hypotheticalprotein LDBUL1519_00146	9.2	29579	0	0	1	10.1032	0	0
38018469	gi|38018469|gb|AAR08281.1|GroEL,partial	4.5	18282	172.5	120.368	125	125.364	422.75	159.373
38091046	gi|38091046|emb|CAE52528.1|hsp60,partial	4.6	33180	7.5	17.7107	3.66667	10.1828	6.5	10.1834
38091048	gi|38091048|emb|CAE52529.1|hsp60	4.5	32859	53	40.3489	76.5	52.3411	221	80.3678
488965335	gi|488965335|ref|WP_002876356.1|glutamyl-tRNAsynthase	5.1	57162	46.75	117.902	38.5	132.877	22.75	100.39
488965363	gi|488965363|ref|WP_002876384.1|DNA-directedRNA polymerase subunit delta	5.2	31201	11.75	35.209	0	0	1.5	10.149
488965456	gi|488965456|ref|WP_002876476.1|ribonucleaseiii family protein	9	16366	2	10.2204	1	10.2149	1	10.2135
488965462	gi|488965462|ref|WP_002876482.1|hypotheticalprotein	4.3	8313	4	20.2373	1.25	10.1616	11.25	54.7332
488965481	gi|488965481|ref|WP_002876501.1|50Sribosomal protein L11	10	14789	13.25	35.2415	13.25	45.2905	7	30.1798
488965488	gi|488965488|ref|WP_002876508.1|50Sribosomal protein L10	4.8	18194	17.5	45.1981	21.5	42.7285	14	32.737
488965489	gi|488965489|ref|WP_002876509.1|50Sribosomal protein L7/L12	4.4	12374	118.5	50.2551	104	57.7315	25.25	57.7089
488965513	gi|488965513|ref|WP_002876533.1|uracilphosphoribosyltransferase	4.8	19502	0	0	1	10.1674	0	0
488965517	gi|488965517|ref|WP_002876537.1|hypotheticalprotein	4.7	12130	7.5	26.3519	6.25	34.8202	2	13.6192
488965521	gi|488965521|ref|WP_002876541.1|hypotheticalprotein	4.4	11717	0	0	1.5	14.197	0	0
488965528	gi|488965528|ref|WP_002876548.1|glycoproteinendopeptidase	4.5	25775	7.75	44.2374	11.25	64.2466	6.5	42.2472
488965536	gi|488965536|ref|WP_002876556.1|redox-sensingtranscriptional repressor Rex	9.7	25703	2.66667	13.5408	2	19.212	1.75	12.7443
488965553	gi|488965553|ref|WP_002876573.1|alanyl-tRNAsynthetase	4.9	97517	0	0	2.25	17.6782	2	10.1428
488965640	gi|488965640|ref|WP_002876658.1|aminoacid ABC transporter substrate-binding prot	10.4	29241	0	0	5.5	32.1913	2.25	15.1629
488965664	gi|488965664|ref|WP_002876681.1|branched-chainamino acid aminotransferase	5.1	37903	18	70.2633	7.5	47.76	18.75	60.3184
488965700	gi|488965700|ref|WP_002876717.1|ribosome-bindingfactor A	9.6	13922	1.25	10.1677	1.33333	10.1489	2	10.1868
488965707	gi|488965707|ref|WP_002876724.1|transcriptiontermination factor NusA	4.3	42765	8.5	30.2986	6.5	37.7277	4.75	25.2277
488965708	gi|488965708|ref|WP_002876725.1|ribosomematuration protein RimP	4.9	18300	1.5	10.1564	0	0	0	0
488965717	gi|488965717|ref|WP_002876734.1|CDP-diglyceridesynthetase	10	29092	0	0	1	10.1471	0	0
488965723	gi|488965723|ref|WP_002876740.1|uridylatekinase	8.5	25904	19	67.7895	23.25	75.3185	19	72.7933
488965725	gi|488965725|ref|WP_002876742.1|30Sribosomal protein S2	4.9	28271	70.75	97.7751	202.5	140.287	61	115.281
488965753	gi|488965753|ref|WP_002876770.1|hypotheticalprotein	10.6	8265	2.25	15.2143	5	20.2339	2.75	17.6899
488965754	gi|488965754|ref|WP_002876771.1|hypotheticalprotein	9.9	9143	3.5	17.775	4.75	15.2632	1.5	10.2344
488965756	gi|488965756|ref|WP_002876773.1|LexAfamily transcriptional regulator	5.6	22643	0	0	3.25	12.7544	2	10.1855
488965815	gi|488965815|ref|WP_002876831.1|fibronectin-bindingprotein	9.3	64852	0	0	1	10.1274	0	0
488965824	gi|488965824|ref|WP_002876840.1|hypotheticalprotein	4.8	46863	4.75	22.7104	4.25	15.2372	2.66667	16.8322
488965826	gi|488965826|ref|WP_002876842.1|hypotheticalprotein	4.4	10132	1	10.1651	1	10.1329	0	0
488965996	gi|488965996|ref|WP_002877009.1|recombinaseRecA	5.3	39699	4	27.7366	5.75	39.2376	4.25	25.2115
488966006	gi|488966006|ref|WP_002877019.1|CDP-diacylglycerol--glycerol-3-phosphate3-phosphatidyltransferase	9.2	20767	1	10.1042	0	0	0	0
488966024	gi|488966024|ref|WP_002877037.1|hypotheticalprotein	3.7	14770	22.25	20.2713	41.75	20.2975	9	12.7834
488966037	gi|488966037|ref|WP_002877050.1|inorganicpolyphosphate/ATP-NAD kinase	6.1	29731	0	0	1.5	10.2298	1	10.2807
488966189	gi|488966189|ref|WP_002877198.1|cytochromeC551	8.2	7472	0	0	18	34.7383	9.5	27.7287
488966221	gi|488966221|ref|WP_002877230.1|heatshock protein Hsp20	4.8	15426	70.75	47.8301	139.75	55.3347	436.25	72.8553
488966223	gi|488966223|ref|WP_002877232.1|transcriptionelongation factor GreA	5.4	17590	2.66667	16.9173	6	34.7678	1.75	12.7211
488966234	gi|488966234|ref|WP_002877243.1|inosine5'-monophosphate dehydrogenase	5.2	40098	108.25	117.867	39	105.321	41.25	115.32
488966236	gi|488966236|ref|WP_002877245.1|GMPsynthase	5.1	57377	44	131.787	16	85.3063	13.25	65.2909
488966452	gi|488966452|ref|WP_002877460.1|3-hydroxyacyl-ACPdehydratase	8.6	15824	10.25	42.7296	12.75	50.2337	7.75	39.7358
488966466	gi|488966466|ref|WP_002877474.1|acylcarrier protein	3.6	9134	5.75	10.1837	9.5	20.1901	3.5	12.6623
488966558	gi|488966558|ref|WP_002877566.1|transcriptionalregulator	9.8	9753	56.75	60.3289	45.5	67.8356	30.5	62.8371
488966569	gi|488966569|ref|WP_002877577.1|ribosomallarge subunit pseudouridine synthase B	10	27346	4.75	27.712	8.5	37.7841	6.5	35.2609
488966574	gi|488966574|ref|WP_002877582.1|reductase	4.5	13610	0	0	1.5	13.333	0	0
488966597	gi|488966597|ref|WP_002877605.1|6-phosphofructokinase	5.1	33941	17	25.2552	39.25	39.8277	34.25	44.3199
488966603	gi|488966603|ref|WP_002877611.1|gamma-glutamylkinase	9.7	38915	0	0	2	10.2133	1	10.1449
488966618	gi|488966618|ref|WP_002877626.1|pyrroline-5-carboxylatereductase	5.3	26588	0	0	2	12.742	2	13.5816
488966679	gi|488966679|ref|WP_002877686.1|glucokinase	4.6	32503	0	0	1.25	10.2362	0	0
488966728	gi|488966728|ref|WP_002877735.1|pyridoxamine5'-phosphate oxidase	5	13172	2	10.2195	165.75	87.8392	298	107.885
488966763	gi|488966763|ref|WP_002877770.1|hypotheticalprotein	5.3	14449	1.66667	10.2317	0	0	1	10.1359
488966839	gi|488966839|ref|WP_002877846.1|phosphonateABC transporter ATP-binding protein	9.4	28688	1.75	10.2293	6.25	35.2298	3.66667	26.2414
488966855	gi|488966855|ref|WP_002877862.1|metal-sulfurcluster biosynthetic protein	4.6	20818	0	0	1	10.1653	0	0
488966886	gi|488966886|ref|WP_002877893.1|phosphoglyceromutase	5.1	26092	423.75	150.304	294	142.795	230	152.789
488966891	gi|488966891|ref|WP_002877898.1|tyrosyl-tRNAsynthetase	5.2	47478	9.75	40.2619	9.5	47.7629	10.25	42.7682
488966924	gi|488966924|ref|WP_002877930.1|phosphocarrierprotein HPr	4.6	9236	303.25	42.7537	271.75	37.7522	252.5	40.2237
488966926	gi|488966926|ref|WP_002877932.1|hypotheticalprotein	7	7530	0	0	1.5	10.2525	0	0
488966936	gi|488966936|ref|WP_002877942.1|peptidechain release factor 3	5	58808	4.25	26.7145	3.25	19.2146	2	16.6675
488966981	gi|488966981|ref|WP_002877987.1|hypoxanthinephosphoribosyltransferase	4.7	21175	11	45.2358	9	37.6995	1.33333	10.178
488966992	gi|488966992|ref|WP_002877998.1|inosine-uridinenucleoside n-ribohydrolase	4.4	33617	4	20.2469	11.25	40.2866	4.25	25.2515
488967005	gi|488967005|ref|WP_002878011.1|glutamineABC transporter permease	9	24813	1	10.1712	0	0	0	0
488967007	gi|488967007|ref|WP_002878013.1|glutamineABC transporter permease	9.6	23728	2	20.165	1	10.1434	1	10.1498
488967051	gi|488967051|ref|WP_002878057.1|AsnCfamily transcriptional regulator	4.8	18782	2	10.1692	1	10.1361	1	10.1274
488967066	gi|488967066|ref|WP_002878072.1|metal-bindingprotein	9.6	8040	1	10.1614	0	0	0	0
488967077	gi|488967077|ref|WP_002878083.1|aspartyl/glutamyl-tRNAamidotransferase subunit A	4.8	51823	34.5	100.273	30.75	95.284	25.75	85.2758
488967081	gi|488967081|ref|WP_002878087.1|NAD-dependentDNA ligase LigA	5	74248	12.5	54.3361	17.75	74.3918	4	19.8273
488967092	gi|488967092|ref|WP_002878098.1|NADsynthetase	4.7	30797	19.5	82.2488	18.5	80.2719	17.75	80.2493
488967095	gi|488967095|ref|WP_002878101.1|acetylglucosaminyldiphosphoundecaprenolacetyl-beta-D-mannosaminyltra	9.4	27181	0	0	1	10.1913	0	0
488967099	gi|488967099|ref|WP_002878105.1|GntRfamily transcriptional regulator	8.1	26695	5.75	32.6855	1	10.1732	1.5	14.6832
488967106	gi|488967106|ref|WP_002878112.1|hypotheticalprotein	4.1	6362	1	10.1379	1	10.1361	0	0
488967115	gi|488967115|ref|WP_002878121.1|30Sribosomal protein S9	10.8	14311	17.75	45.2633	21.5	50.2521	11.25	42.7335
488967129	gi|488967129|ref|WP_002878135.1|cobaltABC transporter ATP-binding protein	4.3	30837	0	0	1	10.1707	1	10.1439
488967130	gi|488967130|ref|WP_002878136.1|50Sribosomal protein L17	10.5	14404	16.5	12.7458	22	20.2575	10.5	17.748
488967172	gi|488967172|ref|WP_002878178.1|MULTISPECIES:translation initiation factor IF-1	9.2	8275	4	17.7171	4.75	20.206	4	10.1895
488967173	gi|488967173|ref|WP_002878179.1|adenylatekinase	5.1	24182	40	92.8281	31	80.3218	14.5	72.8208
488967176	gi|488967176|ref|WP_002878182.1|50Sribosomal protein L15	10.9	15635	33.25	45.2704	32	42.78	35.5	44.8035
488967177	gi|488967177|ref|WP_002878183.1|MULTISPECIES:50S ribosomal protein L30	10.8	6675	2.75	10.1855	4.25	10.189	4.75	10.1883
488967178	gi|488967178|ref|WP_002878184.1|30Sribosomal protein S5	10.4	18065	11.5	50.2165	32	42.716	22.5	67.7162
488967179	gi|488967179|ref|WP_002878185.1|50Sribosomal protein L18	10.6	12927	65	27.7917	62.25	22.7974	45	27.7856
488967181	gi|488967181|ref|WP_002878187.1|50Sribosomal protein L6	10.1	19274	4	13.5496	5	19.2742	0	0
488967184	gi|488967184|ref|WP_002878190.1|30Sribosomal protein S8	9.6	14454	36	82.7912	39	87.7719	36.5	87.7891
488967187	gi|488967187|ref|WP_002878193.1|50Sribosomal protein L5	9.9	20173	36	91.7992	38	98.7848	28.5	91.2745
488967188	gi|488967188|ref|WP_002878194.1|50Sribosomal protein L24	10.5	8183	22.25	10.2719	33.75	12.7684	22.5	15.2624
488967189	gi|488967189|ref|WP_002878195.1|MULTISPECIES:50S ribosomal protein L14	10.6	13076	21.25	30.2271	20.75	27.7241	9.75	30.1997
488967190	gi|488967190|ref|WP_002878196.1|30Sribosomal protein S17	10.5	10511	2.33333	10.1591	0	0	1.5	10.1984
488967195	gi|488967195|ref|WP_002878201.1|50Sribosomal protein L29	9.9	7682	4.75	15.214	3.33333	16.8374	7.75	27.7039
488967199	gi|488967199|ref|WP_002878205.1|MULTISPECIES:50S ribosomal protein L16	10.9	16324	52.25	22.7487	53.75	32.7444	26	35.2399
488967200	gi|488967200|ref|WP_002878206.1|30Sribosomal protein S3	10.7	24858	0	0	0	0	2.25	10.2153
488967201	gi|488967201|ref|WP_002878207.1|MULTISPECIES:50S ribosomal protein L22	10.5	12744	23	15.3084	19.5	17.7789	11.5	12.7846
488967202	gi|488967202|ref|WP_002878208.1|30Sribosomal protein S19	10.5	10314	32.5	47.7439	30.5	45.2414	30	50.2491
488967204	gi|488967204|ref|WP_002878210.1|50Sribosomal protein L2	10.9	30228	9.75	27.6891	7.75	25.1841	7.5	30.1877
488967205	gi|488967205|ref|WP_002878211.1|50Sribosomal protein L23	9.9	11247	15.5	35.1768	18.75	35.1681	9.25	30.1626
488967207	gi|488967207|ref|WP_002878213.1|50Sribosomal protein L4	10.6	22546	30.25	47.7473	40	75.2426	28.5	55.2225
488967208	gi|488967208|ref|WP_002878214.1|50Sribosomal protein L3	10.3	22766	48	77.7879	57.25	90.2848	44.5	75.2842
488967209	gi|488967209|ref|WP_002878215.1|30Sribosomal protein S10	9.9	11565	12.75	32.7232	17.25	52.7298	11.5	40.2332
488967212	gi|488967212|ref|WP_002878218.1|MULTISPECIES:30S ribosomal protein S7	10.1	17923	49.75	75.2896	54.25	72.809	47.5	82.8001
488967307	gi|488967307|ref|WP_002878312.1|deoxyadenosinekinase	4.6	24998	0	0	1.5	10.1783	1	10.1533
488967597	gi|488967597|ref|WP_002878598.1|hypotheticalprotein	10.1	18703	2	10.2237	3	20.2037	0	0
488967603	gi|488967603|ref|WP_002878604.1|hypotheticalprotein	4.9	7118	1.5	10.2266	3	15.2467	0	0
488967685	gi|488967685|ref|WP_002878684.1|alanineracemase	5.5	41422	14	60.2411	18.25	72.7648	3.25	25.196
488967689	gi|488967689|ref|WP_002878688.1|UDP-N-acetylmuramoyl-tripeptide--D-alanyl-D-alanineligase	4.9	49930	5.25	20.2591	7.75	37.8039	2.75	17.8095
488967694	gi|488967694|ref|WP_002878693.1|50Sribosomal protein L31	9.1	9411	4	10.2141	9.75	20.2255	6.75	20.2207
488967696	gi|488967696|ref|WP_002878695.1|CTPsynthase	5.4	60790	0	0	2	10.2287	0	0
488967735	gi|488967735|ref|WP_002878734.1|tryptophanyl-tRNAsynthase	5.3	38300	7.75	25.2644	6.25	17.7558	5	22.7787
488968092	gi|488968092|ref|WP_002879075.1|GTP-bindingprotein YsxC	7.5	22674	1.66667	13.5109	7.5	46.2641	2	12.7165
488968101	gi|488968101|ref|WP_002879084.1|30Sribosomal protein S15	9.5	10473	12	20.3561	15.25	22.8975	13	25.3761
488968102	gi|488968102|ref|WP_002879085.1|30Sribosomal protein S20	11.2	8976	7	17.7656	11	20.3034	10.75	27.7882
488968108	gi|488968108|ref|WP_002879091.1|methylase	9.3	20436	0	0	1.5	10.1618	2	20.1578
488968115	gi|488968115|ref|WP_002879098.1|hypotheticalprotein	4.7	9013	3	17.7433	0	0	0	0
488968119	gi|488968119|ref|WP_002879102.1|hypotheticalprotein	4.7	24466	0	0	1	10.1763	1	10.2282
488968121	gi|488968121|ref|WP_002879104.1|phosphoglyceratemutase	6.1	24652	0	0	1	10.1218	1	10.1302
488968132	gi|488968132|ref|WP_002879115.1|cysteinedesulfarase	5.2	42093	2	16.243	1.25	14.2298	2	10.1835
488968149	gi|488968149|ref|WP_002879132.1|UDP-N-acetylmuramoyl-L-alanyl-D-glutamatesynthetase	5.5	50464	0	0	1	10.2038	0	0
488968156	gi|488968156|ref|WP_002879139.1|16SrRNA methyltransferase	6.5	35481	2.25	10.2159	3	15.2188	5	17.7052
488968163	gi|488968163|ref|WP_002879146.1|rodshape-determining protein Mbl	5	34802	24.75	57.7535	38.25	75.2491	14.75	55.2231
488968179	gi|488968179|ref|WP_002879161.1|hypotheticalprotein	4.4	32807	0	0	1	10.194	0	0
488968205	gi|488968205|ref|WP_002879186.1|LysRfamily transcriptional regulator	5.8	33747	1	10.2124	1	10.1959	0	0
488968227	gi|488968227|ref|WP_002879208.1|hypotheticalprotein	5.5	20090	1.5	10.1954	2	14.7099	2.5	14.7148
488968242	gi|488968242|ref|WP_002879222.1|NrdRfamily transcriptional regulator	8.1	17934	1	10.1328	0	0	0	0
488968246	gi|488968246|ref|WP_002879226.1|threonyl-tRNAsynthetase	4.9	72935	53.25	130.323	90	137.835	63.75	144.819
488968254	gi|488968254|ref|WP_002879234.1|translationinitiation factor IF-3	10.4	19716	5.5	17.6951	6.75	30.2052	5	22.2063
488968257	gi|488968257|ref|WP_002879237.1|MULTISPECIES:50S ribosomal protein L20	11.6	13455	9.25	37.735	9.5	42.7218	8.5	45.2471
488968258	gi|488968258|ref|WP_002879238.1|GTPase	6.6	41006	12.5	47.8379	7.5	42.828	5.25	30.2996
488968263	gi|488968263|ref|WP_002879243.1|hypotheticalprotein	4.2	13086	5.75	15.2212	3.75	10.1994	4.75	15.255
488968266	gi|488968266|ref|WP_002879246.1|PhoBfamily transcriptional regulator	6.4	27212	2	16.9373	2.5	27.7843	1.75	23.2737
488968272	gi|488968272|ref|WP_002879252.1|rRNAmethyltransferase	6.1	27635	3.5	20.2905	1.75	10.1722	0	0
488968285	gi|488968285|ref|WP_002879265.1|sulfurtransferase	9.8	15515	2.25	12.6554	2	10.1485	3.25	10.1579
488968344	gi|488968344|ref|WP_002879323.1|acetyltransferase	5.4	19099	1	10.1398	1	10.1414	0	0
488968350	gi|488968350|ref|WP_002879329.1|glutamineamidotransferase	4.8	24638	1	10.1934	1	10.1951	1	10.1905
488968375	gi|488968375|ref|WP_002879354.1|elongationfactor P	4.6	20262	0	0	2.75	12.674	2	10.162
488968408	gi|488968408|ref|WP_002879387.1|lipopolysaccharidebiosynthesis glycosyltransfera	6.8	30082	1.75	10.221	1.75	12.7679	0	0
488968442	gi|488968442|ref|WP_002879420.1|ribonucleaseP	10.4	14334	1	10.2934	2.33333	10.23	1	10.1859
488968448	gi|488968448|ref|WP_002879426.1|DNAgyrase subunit B	5.8	72971	1	10.1077	2	10.115	0	0
488968450	gi|488968450|ref|WP_002879428.1|DNAgyrase subunit A	5.7	91460	6.25	37.7302	6.5	42.7289	2.5	22.7169
488968454	gi|488968454|ref|WP_002879432.1|30Sribosomal protein S18	11.7	9075	2.5	10.1326	69.75	47.9065	34.25	42.9011
488968505	gi|488968505|ref|WP_002879481.1|guanylatekinase	5.5	20239	0	0	1	10.14	0	0
488968506	gi|488968506|ref|WP_002879482.1|hypotheticalprotein	10	11962	1	10.2208	0	0	0	0
488968512	gi|488968512|ref|WP_002879488.1|hypotheticalprotein	5.1	19346	0	0	2.66667	20.2057	0	0
488968530	gi|488968530|ref|WP_002879506.1|phosphofructokinase	4.4	32444	6.33333	20.2965	1.33333	10.1952	2.5	17.7173
488968542	gi|488968542|ref|WP_002879518.1|membraneprotein	9.7	28042	8.5	45.1968	9	47.7182	12	50.214
488968545	gi|488968545|ref|WP_002879521.1|GTP-bindingprotein YchF	4.7	40331	14.25	59.7391	12.25	47.7374	11.25	52.7298
488968549	gi|488968549|ref|WP_002879525.1|chromosomepartitioning protein ParB	9.3	31005	1	10.1285	1	10.1367	0	0
488968554	gi|488968554|ref|WP_002879530.1|NADPH-dependentFMN reductase	4.6	19583	4.75	32.8085	6.75	30.3123	2	10.2281
488968555	gi|488968555|ref|WP_002879531.1|NADPH-dependentFMN reductase	4.8	19498	8	10.2023	20.5	35.2862	3.5	15.2359
488968608	gi|488968608|ref|WP_002879583.1|S-ribosylhomocysteinase	4.9	17860	34.25	32.7616	2	15.2078	7.25	23.7488
488968679	gi|488968679|ref|WP_002879651.1|L-2-hydroxyisocaproatedehydrogenase	5.6	32862	8.5	32.7985	2.75	15.167	3.75	22.7391
488968684	gi|488968684|ref|WP_002879656.1|HADfamily hydrolase	5.5	27529	0	0	7.5	32.7726	0	0
488968707	gi|488968707|ref|WP_002879678.1|alkaline-shockprotein	4.2	15610	1.75	15.1774	1	10.1247	1	10.126
488968708	gi|488968708|ref|WP_002879679.1|transcriptiontermination factor	4.4	14876	2	12.6814	5.75	20.2711	3	15.1997
488968711	gi|488968711|ref|WP_002879682.1|exodeoxyribonucleaseVII small subunit	4.3	8794	3.25	20.2615	2.5	17.7236	0	0
488968713	gi|488968713|ref|WP_002879684.1|celldivision protein FtsJ	6.2	29971	1.5	10.217	0	0	0	0
488968718	gi|488968718|ref|WP_002879689.1|guanylatekinase	5.7	22882	5	25.1958	2.33333	16.8408	1.33333	10.1406
488968719	gi|488968719|ref|WP_002879690.1|DNA-directedRNA polymerase subunit omega	4.8	7835	2	10.3493	1.75	10.3416	0	0
488968723	gi|488968723|ref|WP_002879694.1|serine/threonineprotein phosphatase	4.7	27482	0	0	1	10.1955	0	0
488968740	gi|488968740|ref|WP_002879711.1|hypotheticalprotein	9.7	12763	1.5	10.1444	1.5	10.1175	0	0
488968747	gi|488968747|ref|WP_002879718.1|ATP-bindingprotein OppD	5.2	37334	10.25	47.7822	0	0	1.33333	13.5723
488968766	gi|488968766|ref|WP_002879737.1|MULTISPECIES:30S ribosomal protein S16	10.3	10444	18.5	40.2508	22.75	42.7417	15.75	52.7269
488968787	gi|488968787|ref|WP_002879757.1|3-hydroxyacyl-ACPdehydratase	9.4	17033	3	20.1551	6.5	25.1933	1.66667	16.8155
488968818	gi|488968818|ref|WP_002879787.1|hypotheticalprotein	4.3	13252	3.75	24.7657	3.66667	20.2576	2.25	10.2582
488968837	gi|488968837|ref|WP_002879806.1|tRNA(guanine-N(7)-)-methyltransferase	6.1	24813	3.25	12.717	4.5	20.2249	2	10.198
488968839	gi|488968839|ref|WP_002879808.1|thioredoxin	4.4	11986	8	30.2235	2.25	15.1959	2.5	15.1938
488968873	gi|488968873|ref|WP_002879841.1|hypotheticalprotein	4.6	6910	0	0	2.66667	13.5514	3	10.2421
488968896	gi|488968896|ref|WP_002879863.1|enolase	4.7	46341	440	145.316	575.5	135.31	651	162.841
488968903	gi|488968903|ref|WP_002879870.1|ABCtransporter ATP-binding protein	4.8	27188	0	0	2.33333	13.6107	4.5	25.3033
488968930	gi|488968930|ref|WP_002879895.1|6-phosphogluconatedehydrogenase	4.8	51187	64.75	141.313	26	116.283	30.5	118.806
488968997	gi|488968997|ref|WP_002879957.1|sigma-54modulation protein	5.1	21948	83.5	45.2414	16.5	60.2613	33.25	87.7705
488968998	gi|488968998|ref|WP_002879958.1|preproteintranslocase subunit SecA	4.9	91739	32.25	118.287	39.25	163.792	33.5	143.775
488968999	gi|488968999|ref|WP_002879959.1|peptidechain release factor 2	5.1	37839	2.25	15.2117	1	10.1615	1.33333	13.5037
488969002	gi|488969002|ref|WP_002879962.1|prolipoproteindiacylglyceryl transferase	9.4	31925	0	0	2	10.1848	1	10.171
488969003	gi|488969003|ref|WP_002879963.1|glycerol-3-phosphatedehydrogenase	5.5	36529	1	10.1615	1.66667	16.1979	1.5	17.1927
488969004	gi|488969004|ref|WP_002879964.1|thioredoxinreductase	4.8	33666	10.25	42.7904	9.25	47.7712	11	55.2594
488969013	gi|488969013|ref|WP_002879973.1|ATPaseP	6.7	33381	4.25	25.1914	3.25	20.1914	2.75	17.6839
488969017	gi|488969017|ref|WP_002879977.1|ATP-dependentClp protease proteolytic subunit	4.8	21363	15	45.3417	25.5	62.9052	19.25	70.8891
488969025	gi|488969025|ref|WP_002879985.1|glyceraldehyde-3-phosphatedehydrogenase	5.4	36565	410.5	178.883	555	185.885	609	187.384
488969026	gi|488969026|ref|WP_002879986.1|phosphoglyceratekinase	5.2	42736	215.25	207.848	396.5	217.867	379.75	230.357
488969028	gi|488969028|ref|WP_002879988.1|triosephosphateisomerase	4.6	27482	11.25	10.2324	41	20.2281	25.25	20.2241
488969036	gi|488969036|ref|WP_002879996.1|ATPase	4.7	17975	0	0	2	10.1716	1	10.13
488969038	gi|488969038|ref|WP_002879998.1|UDP-N-acetylenolpyruvoylglucosaminereductase	6.7	31932	5.25	39.2475	3.25	19.6863	2	10.1778
488969080	gi|488969080|ref|WP_002880040.1|DNAmethyltransferase	4.6	37047	2	10.1949	0	0	0	0
488969083	gi|488969083|ref|WP_002880043.1|PhoPfamily transcriptional regulator	5.2	27880	3.75	10.3336	0	0	2	10.2915
488969088	gi|488969088|ref|WP_002880048.1|glucose-6-phosphateisomerase	4.6	49293	17	50.2476	19	60.2573	21	57.7633
488969101	gi|488969101|ref|WP_002880061.1|translationfactor Sua5	5	36048	9.25	42.8313	9.75	59.3547	8.25	45.3226
488969102	gi|488969102|ref|WP_002880062.1|uracilphosphoribosyltransferase	6	22843	24.25	50.2965	28	50.2932	20.5	47.79
488969107	gi|488969107|ref|WP_002880067.1|F0F1ATP synthase subunit delta	5	20276	0	0	3.5	10.1714	0	0
488969108	gi|488969108|ref|WP_002880068.1|F0F1ATP synthase subunit alpha	5.1	54669	56.25	52.3205	130	72.82	28	55.2449
488969116	gi|488969116|ref|WP_002880076.1|hypotheticalprotein	10	8533	1.33333	15.5365	1	18.166	1	18.2247
488969225	gi|488969225|ref|WP_002880182.1|MULTISPECIES:30S ribosomal protein S21	11.2	7097	14.5	32.6847	15	32.6933	16.75	35.2042
488969584	gi|488969584|ref|WP_002880537.1|4-oxalocrotonatetautomerase	5.1	6983	4.5	15.1634	0	0	1	10.1251
488969608	gi|488969608|ref|WP_002880561.1|ABCtransporter permease	10.2	28155	1	10.1231	0	0	0	0
489706887	gi|489706887|ref|WP_003611024.1|glycoproteinendopeptidase	4.5	25834	3	10.2465	1.33333	10.2378	2	10.2392
489706888	gi|489706888|ref|WP_003611025.1|tRNAthreonylcarbamoyladenosine modification prot	4.9	37260	3	10.218	0	0	0	0
489706891	gi|489706891|ref|WP_003611028.1|molecularchaperone GroES	4.8	10206	1.33333	10.0972	0	0	0	0
489706903	gi|489706903|ref|WP_003611040.1|molecularchaperone GroEL	4.7	57275	49.25	10.3102	0	0	0	0
489706942	gi|489706942|ref|WP_003611079.1|argininosuccinatesynthase	4.7	44979	0	0	8.75	40.3132	2.33333	16.9416
489706947	gi|489706947|ref|WP_003611084.1|hypotheticalprotein	4.3	16181	2	10.3464	3.5	17.7835	1.5	10.2577
489707006	gi|489707006|ref|WP_003611143.1|PTSglucose transporter subunit IIABC	4.5	17462	0	0	5.75	17.7584	1	10.195
489707015	gi|489707015|ref|WP_003611152.1|glycosyltransferase	5.5	40206	3.75	29.2693	2	12.7595	2.33333	13.5516
489707017	gi|489707017|ref|WP_003611154.1|acetyltransferase	6.1	18666	0	0	2	13.7062	0	0
489707038	gi|489707038|ref|WP_003611175.1|deoxyadenosinekinase	5.1	27319	0	0	2	16.894	1	10.162
489707054	gi|489707054|ref|WP_003611191.1|deoxyadenosinekinase	4.5	24985	0	0	5	32.236	3	20.2053
489707056	gi|489707056|ref|WP_003611193.1|peptideABC transporter ATP-binding protein	4.9	27629	0	0	1	10.218	0	0
489707137	gi|489707137|ref|WP_003611274.1|PTSfructose transporter subunit IIB	5.2	11432	0	0	0	0	34	30.2707
489707142	gi|489707142|ref|WP_003611279.1|hypotheticalprotein	10.5	9878	0	0	0	0	1	10.1793
489707151	gi|489707151|ref|WP_003611288.1|PTSlactose transporter subunit IIA	4.5	12853	0	0	0	0	5	10.1783
489707208	gi|489707208|ref|WP_003611345.1|CRISPR-associatedprotein	4.6	39127	20.75	82.7815	0	0	0	0
489707218	gi|489707218|ref|WP_003611355.1|CRISPR-associatedprotein CasE	9.8	23566	2.5	15.1978	0	0	0	0
489707256	gi|489707256|ref|WP_003611393.1|ribonucleaseJ	6.1	61718	5.25	20.232	0	0	0	0
489707266	gi|489707266|ref|WP_003611403.1|cysteinedesulfarase	5.4	42111	1.66667	10.2654	1.5	10.2518	0	0
489707272	gi|489707272|ref|WP_003611409.1|pyridinenucleotide-disulfide oxidoreductase	5.6	48727	14.75	78.2443	3.33333	26.8975	71.25	177.858
489707297	gi|489707297|ref|WP_003611434.1|peptidaseM42	4.6	40029	0	0	0	0	1	10.1318
489707299	gi|489707299|ref|WP_003611436.1|arginineABC transporter ATP-binding protein	5.6	27817	2	10.1727	0	0	0	0
489707396	gi|489707396|ref|WP_003611533.1|aluminumresistance protein	4.6	45732	2.25	15.236	6.5	32.7419	9	40.2481
489707420	gi|489707420|ref|WP_003611557.1|tRNA-bindingprotein	4.5	22996	8.75	37.2481	3.75	22.2423	5.5	27.2293
489707519	gi|489707519|ref|WP_003611656.1|bacterialextracellular solute-binding protein	10	43409	0	0	1	10.1358	0	0
489707532	gi|489707532|ref|WP_003611669.1|N-acetylglucosamine-6-phosphatedeacetylase	5.1	41374	1.66667	10.1833	0	0	0	0
489707538	gi|489707538|ref|WP_003611675.1|universalstress protein UspA	4.7	17732	3.25	20.2206	5.75	20.2416	9.25	27.774
489707542	gi|489707542|ref|WP_003611679.1|3-methyladenineDNA glycosylase	9.2	23312	0	0	1	10.1789	1	10.2056
489707544	gi|489707544|ref|WP_003611681.1|heatshock protein HtpX	5.5	32686	3	20.3036	1	10.2397	1.5	10.198
489707615	gi|489707615|ref|WP_003611752.1|S-adenosylmethioninesynthetase	4.8	43157	2	10.1647	0	0	0	0
489707632	gi|489707632|ref|WP_003611769.1|acetyl-CoAcarboxylase carboxyl transferase subun	8.1	31469	2.25	15.2017	4.5	22.2476	3	19.5801
489707641	gi|489707641|ref|WP_003611778.1|acetyl-CoAcarboxylase	4.5	16911	8	20.1843	15.25	22.7374	15	27.2325
489707649	gi|489707649|ref|WP_003611786.1|3-oxoacyl-ACPsynthase	4.9	33789	0	0	4.75	22.7487	2.5	24.215
489707651	gi|489707651|ref|WP_003611788.1|biotin	8.5	23931	0	0	1	10.2097	0	0
489707656	gi|489707656|ref|WP_003611793.1|hypotheticalprotein	10.2	22145	0	0	1	10.1329	0	0
489707688	gi|489707688|ref|WP_003611825.1|ABCtransporter	5.2	34264	1	10.1992	0	0	0	0
489707692	gi|489707692|ref|WP_003611829.1|GntRfamily transcriptional regulator	4.6	14188	11	35.2706	0	0	1.66667	10.1647
489707715	gi|489707715|ref|WP_003611852.1|putativepyruvate oxidase, partial	5.6	50956	0	0	0	0	1	10.1782
489707716	gi|489707716|ref|WP_003611853.1|hypotheticalprotein	3.9	13110	10	25.23	1	10.1271	6.25	22.703
489707843	gi|489707843|ref|WP_003611980.1|methionyl-tRNAformyltransferase	7.6	34107	4.66667	32.8611	2.25	15.1915	2.33333	16.8339
489707885	gi|489707885|ref|WP_003612022.1|peptideABC transporter substrate-binding protein	6.6	36089	1	10.1395	0	0	0	0
489707896	gi|489707896|ref|WP_003612033.1|50Sribosomal protein L19	11.5	13139	5	20.1478	5.25	15.1621	3.5	10.1655
489707949	gi|489707949|ref|WP_003612086.1|succinate-semialdehydedehdyrogenase	4.8	50272	0	0	2.75	20.21	4.75	27.7343
489707961	gi|489707961|ref|WP_003612098.1|ATP-dependentDNA helicase	6.3	87986	0	0	0	0	2	10.12
489707964	gi|489707964|ref|WP_003612101.1|aminoacid ABC transporter ATPase	5.1	23631	0	0	0	0	1	10.1036
489707986	gi|489707986|ref|WP_003612123.1|metalloendopeptidase	10.1	24625	1	10.1659	1.5	10.2149	0	0
489708005	gi|489708005|ref|WP_003612142.1|prolylaminopeptidase	4.9	34783	9.75	37.7621	8.25	35.2755	6	35.2694
489708013	gi|489708013|ref|WP_003612150.1|seryl-tRNAsynthetase	5	49234	26.75	95.3468	25.25	101.809	21.5	109.296
489708057	gi|489708057|ref|WP_003612194.1|PTSmannose transporter subunit IIAB	5.2	35864	7.5	30.2069	0	0	0	0
489708077	gi|489708077|ref|WP_003612214.1|hypotheticalprotein	10.1	14465	0	0	0	0	1.33333	10.1446
489708116	gi|489708116|ref|WP_003612253.1|RNAmethyltransferase	9.6	51798	1	17.5481	2.25	15.2127	1	10.1532
489708140	gi|489708140|ref|WP_003612277.1|amidohydrolase	5	57281	0	0	1	10.1075	0	0
489708141	gi|489708141|ref|WP_003612278.1|aminoacid permease	9.7	51844	0	0	1.33333	10.2385	0	0
489708148	gi|489708148|ref|WP_003612285.1|ornithinecarbamoyltransferase	5.2	37160	0	0	52	30.2186	1.66667	10.1808
489708150	gi|489708150|ref|WP_003612287.1|argininedeiminase	4.8	45566	0	0	21.25	52.7639	1	10.1449
489708203	gi|489708203|ref|WP_003612340.1|ferritin	4.6	17976	0	0	1.5	14.1501	0	0
489708207	gi|489708207|ref|WP_003612344.1|sugarABC transporter	5.7	56379	0	0	1	10.2866	0	0
489708225	gi|489708225|ref|WP_003612362.1|RpiRfamily transcriptional regulator	5.6	30554	1	10.118	0	0	0	0
489708268	gi|489708268|ref|WP_003612405.1|FAD-bindingprotein	5	50462	0	0	15.25	67.3815	0	0
489708276	gi|489708276|ref|WP_003612413.1|acyl-CoAdehydrogenase	5.6	57284	0	0	3.75	25.227	0	0
489708332	gi|489708332|ref|WP_003612469.1|ribonucleoside-triphosphatereductase	4.9	81946	1.66667	15.5068	60.25	94.7707	5.25	32.2274
489708351	gi|489708351|ref|WP_003612488.1|peptidedeformylase	5.6	15577	2	10.2383	0	0	0	0
489708372	gi|489708372|ref|WP_003612509.1|aminopeptidaseC	4.8	50883	238	207.369	39.5	143.807	63	155.344
489708376	gi|489708376|ref|WP_003612513.1|transcriptionalregulator	6.3	28180	1.66667	13.5307	2.75	15.2465	1	10.1887
489708389	gi|489708389|ref|WP_003612526.1|glucosyltransferase	4.7	37011	24	87.7699	30.75	100.269	23	87.7634
489708397	gi|489708397|ref|WP_003612534.1|phosphoglyceratemutase	6.1	25329	1	10.1923	0	0	1	10.1383
489708447	gi|489708447|ref|WP_003612584.1|hypotheticalprotein	10.4	14697	1	10.1414	1.33333	13.601	2	10.2013
489708449	gi|489708449|ref|WP_003612586.1|elongationfactor Tu	4.7	43358	21.25	32.3077	19.25	29.3102	15.25	29.2948
489708468	gi|489708468|ref|WP_003612605.1|50Sribosomal protein L9	10.1	16939	6.75	30.2079	9	35.5421	7	22.7008
489708473	gi|489708473|ref|WP_003612610.1|tRNAuridine 5-carboxymethylaminomethyl modificat	5.7	70681	1	10.1547	4	26.8679	1.5	15.1841
489708510	gi|489708510|ref|WP_003612647.1|30Sribosomal protein S6	5.1	11219	12.25	30.2579	1.33333	10.1102	10	25.2515
489708543	gi|489708543|ref|WP_003612680.1|GMPsynthase	4.9	57379	1	10.2216	0	0	0	0
489708595	gi|489708595|ref|WP_003612732.1|GNATfamily acetyltransferase	4.8	19723	0	0	3.5	25.7236	0	0
489708624	gi|489708624|ref|WP_003612761.1|methioninesulfoxide reductase B	4.8	16040	3	10.2395	2.5	15.2543	1.75	10.2165
489708677	gi|489708677|ref|WP_003612814.1|N-acetylglucosamine-1-phosphateuridyltransferase	5.3	49841	27.75	81.7595	29.5	89.2632	13	57.7516
489708693	gi|489708693|ref|WP_003612830.1|purineoperon repressor	6.2	30442	7	32.7975	6	27.7883	2.25	20.2211
489708719	gi|489708719|ref|WP_003612856.1|peptidyl-tRNAhydrolase	8.9	20762	0	0	1.75	10.1863	0	0
489708721	gi|489708721|ref|WP_003612858.1|ribose-phosphatepyrophosphokinase	6.3	35451	3.25	10.2134	0	0	0	0
489708745	gi|489708745|ref|WP_003612882.1|sulfurtransferase	4.7	11147	0	0	2.25	12.7216	0	0
489708773	gi|489708773|ref|WP_003612910.1|hypotheticalprotein	5.8	20146	0	0	0	0	1	10.1938
489708810	gi|489708810|ref|WP_003612947.1|pyruvatekinase	5.1	62939	21.25	25.2332	0	0	0	0
489708859	gi|489708859|ref|WP_003612996.1|GTPaseEra	6.6	34047	4.25	25.2034	6.75	40.2596	3	25.2388
489708860	gi|489708860|ref|WP_003612997.1|cytidinedeaminase	4.6	15402	1	10.1301	0	0	0	0
489708869	gi|489708869|ref|WP_003613006.1|RNApolymerase sigma factor RpoD	5.7	42334	0	0	4.75	22.7697	1.66667	13.5522
489708882	gi|489708882|ref|WP_003613019.1|6-phospho-beta-glucosidase	5	54479	0	0	2	17.2487	66	46.8324
489708891	gi|489708891|ref|WP_003613028.1|alpha-galactosidase	5	83216	0	0	0	0	3.5	20.2843
489708941	gi|489708941|ref|WP_003613078.1|ABCtransporter ATP-binding protein	5.4	23049	0	0	0	0	11	42.7856
489708965	gi|489708965|ref|WP_003613102.1|methyltransferase	10.1	84595	0	0	0	0	6.25	40.3388
489708979	gi|489708979|ref|WP_003613116.1|glycerophosphoryldiester phosphodiesterase	10	73785	0	0	1.66667	10.1875	0	0
489708992	gi|489708992|ref|WP_003613129.1|diaminopimelatedecarboxylase	4.8	47752	0	0	1.5	10.1456	0	0
489708999	gi|489708999|ref|WP_003613136.1|ATP-dependentprotease	4.6	18906	1	10.1281	0	0	0	0
489709008	gi|489709008|ref|WP_003613145.1|aldose1-epimerase	5.1	34122	4.5	27.7279	16.75	70.2515	4.25	27.7185
489709030	gi|489709030|ref|WP_003613167.1|fumaratehydratase	4.8	50910	53.25	137.861	0	0	16	59.8286
489709058	gi|489709058|ref|WP_003613195.1|ABCtransporter ATP-binding protein	6.1	24389	2	10.2049	2.5	17.1883	1	10.1543
489709068	gi|489709068|ref|WP_003613205.1|lactateoxidase	5.1	44102	0	0	1	10.1903	1	10.189
489709074	gi|489709074|ref|WP_003613211.1|aminopeptidaseN	4.6	95284	0	0	0	0	2.33333	10.1653
489709078	gi|489709078|ref|WP_003613215.1|FMN-bindingprotein	4.6	14426	1.5	10.1715	0	0	0	0
489709082	gi|489709082|ref|WP_003613219.1|multidrugABC transporter ATP-binding protein	5.1	57849	0	0	1	10.1182	0	0
489709103	gi|489709103|ref|WP_003613240.1|HADfamily hydrolase	4.8	29537	1	10.2101	1.5	10.1684	5.25	32.7443
489709132	gi|489709132|ref|WP_003613269.1|cytochromeC oxidase subunit II	5.5	52599	1.75	12.7414	3.5	21.2862	1.5	10.2876
489709135	gi|489709135|ref|WP_003613272.1|UDP-N-acetylmuramoylalanyl-D-glutamate--2,6-diaminopimelateligase	5.5	56865	1.33333	10.1076	0	0	0	0
489709141	gi|489709141|ref|WP_003613278.1|chromosomepartitioning protein ParB	9.6	33075	2.66667	16.8136	0	0	1.66667	13.4709
489709147	gi|489709147|ref|WP_003613284.1|aspartateracemase	4.9	28536	1.33333	10.1766	4.25	25.2033	2	13.5494
489709169	gi|489709169|ref|WP_003613306.1|30Sribosomal protein S12	11.4	14928	1.33333	10.1298	1.25	10.1323	1.66667	10.133
489709176	gi|489709176|ref|WP_003613313.1|50Sribosomal protein L3	10.3	22782	0	0	1	10.1291	0	0
489709194	gi|489709194|ref|WP_003613331.1|50Sribosomal protein L23	10.1	11246	0	0	0	0	1	10.144
489709197	gi|489709197|ref|WP_003613334.1|50Sribosomal protein L13	10	16392	56.25	80.3116	45.75	72.823	30.25	57.7954
489709235	gi|489709235|ref|WP_003613372.1|30Sribosomal protein S11	11.9	13691	13.75	30.2456	18.75	30.2459	7.75	32.7517
489709247	gi|489709247|ref|WP_003613384.1|HADfamily hydrolase	6	29157	10.75	47.7632	1.5	10.2329	2	10.2089
489709249	gi|489709249|ref|WP_003613386.1|glutamineamidotransferase	5.1	26974	1	10.2133	0	0	0	0
489709251	gi|489709251|ref|WP_003613388.1|acyltransferase	9.7	33501	2	10.2316	0	0	0	0
489709276	gi|489709276|ref|WP_003613413.1|peptidaseS24	5.9	54900	0	0	0	0	11.75	67.7699
489709309	gi|489709309|ref|WP_003613446.1|MULTISPECIES:amino acid ABC transporter substrat	10.4	31988	0	0	0	0	1	10.1542
489709371	gi|489709371|ref|WP_003613508.1|putativeD-lactate dehydrogenase	5	36849	8.75	51.7769	21.25	73.287	10.75	64.2916
489709408	gi|489709408|ref|WP_003613545.1|glycosyltransferase family 2	5.8	35952	1	10.2037	1.66667	10.1855	3	16.8391
489709444	gi|489709444|ref|WP_003613581.1|N5-glutamineS-adenosyl-L-methionine-dependent me	5	31798	16	50.2673	9.25	35.265	4.75	24.1868
489709448	gi|489709448|ref|WP_003613585.1|F0F1ATP synthase subunit A	8.1	26520	2	10.128	2	10.1322	0	0
489709488	gi|489709488|ref|WP_003613625.1|gram-positivesignal peptide protein, YSIRK famil	9.1	27901	0	0	15	35.2744	11.5	35.2651
489709512	gi|489709512|ref|WP_003613649.1|cytochromeC552	10.1	49362	0	0	12	52.7735	14	60.2639
489709518	gi|489709518|ref|WP_003613655.1|hypotheticalprotein	3.9	13682	0	0	4.25	15.2533	26	20.317
489709639	gi|489709639|ref|WP_003613776.1|hemolysinIII	9.5	24584	0	0	1	10.1652	0	0
489709734	gi|489709734|ref|WP_003613871.1|ribose5-phosphate isomerase B	5.3	16823	1	10.1025	0	0	0	0
489709748	gi|489709748|ref|WP_003613885.1|peptideABC transporter substrate-binding protein	10.1	60012	0	20.1474	0	0	0	0
489709800	gi|489709800|ref|WP_003613937.1|putativecell wall binding repeat protein, partia	5	106851	0	0	8.5	18.7044	8	22.7391
489709808	gi|489709808|ref|WP_003613945.1|hypotheticalprotein	4.2	13098	2	10.1979	0	0	0	0
489709811	gi|489709811|ref|WP_003613948.1|3'-5'exoribonuclease	5.6	35728	0	0	1.5	10.1637	1	10.1614
489709836	gi|489709836|ref|WP_003613973.1|dTDP-4-dehydrorhamnose3,5-epimerase	4.7	22669	0	0	0	0	2.75	15.2553
489709857	gi|489709857|ref|WP_003613994.1|short-chaindehydrogenase	5.8	28581	0	0	0	0	2	10.2619
489709867	gi|489709867|ref|WP_003614004.1|GTPaseCgtA	5.2	48286	11.5	47.8353	14.25	60.3261	5.25	17.7184
489709873	gi|489709873|ref|WP_003614010.1|50Sribosomal protein L32	10.7	7157	6	10.2136	8	10.202	6.25	10.1991
489709963	gi|489709963|ref|WP_003614100.1|PTSsorbitol transporter subunit IIA	4.6	14098	3.25	22.7173	4.25	28.7606	7.75	45.7535
489709964	gi|489709964|ref|WP_003614101.1|transcriptionalregulator	5.4	15926	2.5	12.671	1	10.1522	2	20.1361
489710017	gi|489710017|ref|WP_003614154.1|aluminumresistance protein	4.7	46236	0	0	0	0	1	10.2091
489710020	gi|489710020|ref|WP_003614157.1|tRNAdelta(2)-isopentenylpyrophosphate transferas	5.3	34484	0	0	1.5	10.1546	0	0
489710032	gi|489710032|ref|WP_003614169.1|hypotheticalprotein	9.3	9096	0	0	0	0	1	10.1453
489710114	gi|489710114|ref|WP_003614251.1|bacitracinABC transporter ATP-binding protein	9.2	27411	1.5	10.1675	0	0	0	0
489710124	gi|489710124|ref|WP_003614261.1|peptidyl-prolylcis-trans isomerase	4.8	21685	35.5	47.8146	25.5	42.8101	5.25	25.2657
489710139	gi|489710139|ref|WP_003614276.1|signalpeptidase	10.2	21823	0	0	1	10.136	0	0
489710222	gi|489710222|ref|WP_003614359.1|aminoacid aminotransferase	5.1	42639	0	0	0	0	1	10.1221
489710230	gi|489710230|ref|WP_003614367.1|beta-galactosidase	4.9	113956	2.5	10.1928	0	0	1	10.1652
489710247	gi|489710247|ref|WP_003614384.1|multidrugMFS transporter	8.7	34123	1	10.1688	0	0	0	0
489710324	gi|489710324|ref|WP_003614461.1|asparaginesynthase	6.3	75552	0	0	0	0	4	17.7422
489710332	gi|489710332|ref|WP_003614469.1|carboxylate--amineligase	4.9	48401	37.5	90.2633	31.5	99.7787	14.5	77.265
489710340	gi|489710340|ref|WP_003614477.1|Ser/Thrphosphatase	7.2	53926	0	0	1	10.224	2	10.2204
489710344	gi|489710344|ref|WP_003614481.1|peptidaseM13	4.5	71914	0	0	0	0	2.5	15.1704
489710354	gi|489710354|ref|WP_003614491.1|hypotheticalprotein	4.2	17909	17.75	50.2845	12.5	45.2952	9.75	40.2488
489710357	gi|489710357|ref|WP_003614494.1|hypotheticalprotein	4.5	16030	19.75	20.2613	16.25	20.2552	10.25	20.2465
489710425	gi|489710425|ref|WP_003614562.1|UDP-galactopuranosemutase	5.3	43099	0	0	0	0	3	10.2376
489710539	gi|489710539|ref|WP_003614676.1|hypotheticalprotein	4.8	21705	2	15.1957	5	27.7454	1.75	12.658
489710592	gi|489710592|ref|WP_003614729.1|excinucleaseABC subunit B	5.2	77956	2.66667	20.1694	1.66667	13.4737	0	0
489710594	gi|489710594|ref|WP_003614731.1|acetatekinase	4.9	43039	8.75	34.2352	13.5	54.7785	4	22.7277
489710636	gi|489710636|ref|WP_003614773.1|triosephosphateisomerase	4.6	27425	6.5	25.2096	0	0	0	0
489710651	gi|489710651|ref|WP_003614788.1|phosphotransacetylase	4.9	35522	12.25	70.2567	15.75	70.2544	22.25	90.2645
489710653	gi|489710653|ref|WP_003614790.1|copper-bindingprotein	6.1	13562	1	10.1382	0	0	0	0
489710671	gi|489710671|ref|WP_003614808.1|glutamyl-tRNAamidotransferase subunit C	4.3	11554	2	10.2405	0	0	0	0
489710688	gi|489710688|ref|WP_003614825.1|NAD-dependentDNA ligase LigA	5.1	74184	1	10.1285	0	0	0	0
489710760	gi|489710760|ref|WP_003614897.1|transcriptionelongation factor GreA	4.4	18079	11	27.731	21.75	50.3049	12.25	42.7407
489710775	gi|489710775|ref|WP_003614912.1|DNA-bindingprotein	4	21884	1	10.1814	2.75	15.2472	0	0
489710810	gi|489710810|ref|WP_003614947.1|ABCtransporter substrate-binding protein	10	59229	3.5	15.1747	10.25	42.7634	2	10.1678
489710823	gi|489710823|ref|WP_003614960.1|PhoUfamily transcriptional regulator	4.7	23891	0	0	2	16.9478	5	30.2929
489710827	gi|489710827|ref|WP_003614964.1|ATPase	6.7	62256	0	0	0	0	1	10.1819
489710833	gi|489710833|ref|WP_003614970.1|NUDIXhydrolase	4.8	24278	0	0	1	10.1698	1	10.1714
489710844	gi|489710844|ref|WP_003614981.1|membraneprotein	10	21975	2	10.1732	0	0	0	0
489710845	gi|489710845|ref|WP_003614982.1|hypotheticalprotein	5.9	42905	0	0	0	0	1	10.1218
489710850	gi|489710850|ref|WP_003614987.1|HADfamily hydrolase	5	30285	2.5	10.2038	2	10.1713	0	0
489710854	gi|489710854|ref|WP_003614991.1|MULTISPECIES:dienelactone hydrolase	5.5	13071	4	17.741	0	0	0	0
489710855	gi|489710855|ref|WP_003614992.1|GTPcyclohydrolase	6.5	40402	8.75	47.7056	1	10.1257	0	0
489710857	gi|489710857|ref|WP_003614994.1|dihydropteroatesynthase	5.4	40321	21	57.7813	0	0	1	10.1672
489710871	gi|489710871|ref|WP_003615008.1|glutamineABC transporter ATP-binding protein	6	28443	5.75	32.7083	0	0	0	0
489710886	gi|489710886|ref|WP_003615023.1|DNAtopoisomerase IV subunit B	6.3	72103	1.5	10.2392	8	40.2805	0	0
489710887	gi|489710887|ref|WP_003615024.1|DNAtopoisomerase IV subunit A	8.5	92836	2	12.7091	6.25	27.7764	0	0
489710888	gi|489710888|ref|WP_003615025.1|pyrophosphatase	4.6	34271	30.25	92.8139	30.25	102.806	28.5	102.807
489710891	gi|489710891|ref|WP_003615028.1|diphosphomevalonatedecarboxylase	5.7	35208	1.66667	10.2327	2	10.2533	1	10.1782
489710894	gi|489710894|ref|WP_003615031.1|ATP-dependenthelicase	5.1	134575	0	0	1.5	15.1431	0	0
489710895	gi|489710895|ref|WP_003615032.1|ATP-dependenthelicase	4.8	138832	3.75	20.2967	2.75	15.2714	2	10.2216
489710898	gi|489710898|ref|WP_003615035.1|ATP-dependentDNA helicase	6	106152	0	0	0	0	1	10.1107
489710903	gi|489710903|ref|WP_003615040.1|HADfamily hydrolase	4.8	30281	0	0	1	10.1906	0	0
489710913	gi|489710913|ref|WP_003615050.1|penicillin-bindingprotein 1A	9.9	83763	2	16.7186	5.5	37.3019	2.75	17.7813
489710922	gi|489710922|ref|WP_003615059.1|celldivision protein	4.5	17379	0	0	0	0	1.25	10.1695
489710923	gi|489710923|ref|WP_003615060.1|RNAmethyltransferase	8.4	42675	5	25.2572	4.25	22.7075	3.75	25.2128
489710925	gi|489710925|ref|WP_003615062.1|Ser/Thrprotein phosphatase	6.2	46279	0	0	1	10.1702	0	0
489710929	gi|489710929|ref|WP_003615066.1|carbamoylphosphate synthase large subunit	5.7	118824	2	14.7599	2.5	15.2315	1	10.2126
489710957	gi|489710957|ref|WP_003615094.1|nitroreductase	6.4	18768	0	0	0	0	1	10.1647
489710963	gi|489710963|ref|WP_003615100.1|glyceratekinase	5	39255	1.25	10.165	4.75	27.2183	1.5	15.1461
489711003	gi|489711003|ref|WP_003615140.1|phosphoglyceratemutase	5.4	22171	0	0	3.5	20.2372	6	20.2662
489711015	gi|489711015|ref|WP_003615152.1|carbamoylphosphate synthase large subunit	4.9	118258	0	0	0	0	3.25	22.7797
489711037	gi|489711037|ref|WP_003615174.1|bacitracinABC transporter ATP-binding protein	9.2	27323	0	0	0	0	3	10.2138
489711040	gi|489711040|ref|WP_003615177.1|hypotheticalprotein	5	19622	1	10.2024	0	0	0	0
489711041	gi|489711041|ref|WP_003615178.1|fumaratereductase	4.6	34172	5	20.201	0	0	0	0
489711048	gi|489711048|ref|WP_003615185.1|hypotheticalprotein	10.2	12853	0	0	1	10.1033	0	0
489711052	gi|489711052|ref|WP_003615189.1|acetyltransferase	5.2	21255	1	10.117	0	0	0	0
489711061	gi|489711061|ref|WP_003615198.1|dihydrodipicolinatesynthase	4.6	33367	0	0	1	10.1757	1.33333	10.1446
489711064	gi|489711064|ref|WP_003615201.1|2,3,4,5-tetrahydropyridine-2,6-carboxylateN-succinyltransferase	4.6	24486	0	0	0	0	1.33333	10.1439
489711086	gi|489711086|ref|WP_003615223.1|RNAmethyltransferase	5.2	52114	1.5	10.2104	1.75	10.2376	0	0
489711118	gi|489711118|ref|WP_003615255.1|asparaginesynthase	5.1	38728	9.75	48.8412	3.75	20.3167	5.5	31.8103
489711119	gi|489711119|ref|WP_003615256.1|asparagine--tRNAligase, partial	5.2	11462	3.5	20.2238	4.5	17.7217	2.25	17.7193
489711121	gi|489711121|ref|WP_003615258.1|beta-galactosidase	4.7	114005	76.5	130.295	16.25	74.7792	49	155.789
489711128	gi|489711128|ref|WP_003615265.1|signalpeptidase	10.1	21888	0	0	2.5	15.1841	1	10.134
489711131	gi|489711131|ref|WP_003615268.1|peptidaseT	4.5	46344	6.5	37.7254	9.5	40.2651	6.25	32.7354
489711135	gi|489711135|ref|WP_003615272.1|SAM-dependentmethyltransferase	5.4	25483	4	23.5364	8.75	37.2585	1.25	13.6456
489711138	gi|489711138|ref|WP_003615275.1|MutT/NUDIXfamily protein	5.3	17297	0	0	1.5	15.1386	0	0
489711145	gi|489711145|ref|WP_003615282.1|hypotheticalprotein	4.9	12691	2	10.2239	0	0	0	0
489711167	gi|489711167|ref|WP_003615304.1|PTSsugar transporter subunit IIA	9.7	49564	0	0	0	0	2	15.2503
489711174	gi|489711174|ref|WP_003615311.1|PTScellobiose transporter subunit IIB	4.9	11459	0	0	3	12.746	7.25	20.2698
489711176	gi|489711176|ref|WP_003615313.1|6-phospho-beta-glucosidase	5	54517	0	0	13	75.2904	49.75	123.332
489711178	gi|489711178|ref|WP_003615315.1|RNApolymerase sigma factor RpoD	5	42817	0	0	2.5	17.7641	1	10.2202
489711180	gi|489711180|ref|WP_003615317.1|RNApolymerase sigma factor RpoD	5	42485	1	10.1762	2	22.2565	1	10.1502
489711182	gi|489711182|ref|WP_003615319.1|glycine-tRNAsynthetase subunit beta	4.9	77599	24.75	103.326	25	114.335	29.75	137.821
489711184	gi|489711184|ref|WP_003615321.1|glycyl-tRNAsynthetase subunit alpha	5	35039	9.5	40.3172	14	40.3752	10	35.3525
489711193	gi|489711193|ref|WP_003615330.1|hypotheticalprotein	5.3	32126	1.5	10.1635	1	10.1627	2.75	20.2103
489711202	gi|489711202|ref|WP_003615339.1|aminoacid aminotransferase	5.1	43387	5	30.2247	4.25	22.7266	4.5	27.277
489711211	gi|489711211|ref|WP_003615348.1|ATP-dependentprotease	5	51891	5.5	27.7366	1.33333	10.216	4	22.7104
489711212	gi|489711212|ref|WP_003615349.1|tRNA(uracil-5-)-methyltransferase	5.5	48072	2.75	20.2142	10.25	45.2378	4	22.7148
489711213	gi|489711213|ref|WP_003615350.1|DNAtopoisomerase I	9.4	81928	14	64.7953	10.5	40.2873	8.75	47.7588
489711216	gi|489711216|ref|WP_003615353.1|ribosomebiogenesis GTPase A	9.9	32145	2	15.1974	2.33333	13.5517	2	12.7089
489711235	gi|489711235|ref|WP_003615372.1|LysRfamily transcriptional regulator	7.7	33851	1.5	10.2249	4.75	30.2418	4	22.7256
489711242	gi|489711242|ref|WP_003615379.1|hypotheticalprotein	5.3	30730	0	0	2	18.2187	2.5	10.2426
489711248	gi|489711248|ref|WP_003615385.1|ABCtransporter permease	10.2	54026	0	0	0	0	1.75	12.6725
489711263	gi|489711263|ref|WP_003615400.1|single-strandedDNA exonuclease	4.8	84243	0	0	3.25	22.7726	2	10.1494
489711267	gi|489711267|ref|WP_003615404.1|molecularchaperone DnaJ	8.6	40772	0	0	0	0	1.33333	10.2227
489711269	gi|489711269|ref|WP_003615406.1|chaperoneprotein DnaK	4.5	66070	100.25	248.809	76.25	197.39	138.75	275.902
489711271	gi|489711271|ref|WP_003615408.1|co-chaperoneGrpE	5	22358	5.5	22.6856	3.25	22.6829	4.75	27.7841
489711274	gi|489711274|ref|WP_003615411.1|riboflavinbiosynthesis protein RibF	6.5	35404	0	0	4.75	26.7329	0	0
489711281	gi|489711281|ref|WP_003615418.1|cysteinesynthase	5.3	32601	1	10.1696	0	0	2.5	15.2161
489711282	gi|489711282|ref|WP_003615419.1|cystathioninebeta-lyase	5.2	43092	6.25	37.7568	0	0	8	37.7768
489711286	gi|489711286|ref|WP_003615423.1|tRNApseudouridine synthase B	5.7	33199	2	10.1858	0	0	0	0
489711296	gi|489711296|ref|WP_003615433.1|DNApolymerase III subunit alpha	5.1	157548	0	0	3	16.9054	2	10.2026
489711298	gi|489711298|ref|WP_003615435.1|prolyl-tRNAsynthetase	4.9	62794	0	0	0	0	3	18.2355
489711303	gi|489711303|ref|WP_003615440.1|UDPpyrophosphate synthase	5.6	27633	2	13.5529	4	22.691	1.66667	13.5198
489711307	gi|489711307|ref|WP_003615444.1|elongationfactor Ts	4.8	37385	120	112.811	141.5	130.351	80	120.329
489711309	gi|489711309|ref|WP_003615446.1|30Sribosomal protein S2	4.9	28285	0	0	0	0	2.75	10.2596
489711310	gi|489711310|ref|WP_003615447.1|O-methyltransferase	8.1	38443	0	0	1.5	10.235	0	0
489711311	gi|489711311|ref|WP_003615448.1|1-acyl-sn-glycerol-3-phosphateacyltransferase	10.1	23341	2	15.2565	3.5	22.718	1.33333	13.4935
489711312	gi|489711312|ref|WP_003615449.1|aspartate-semialdehydedehydrogenase	4.7	35353	5.75	32.7996	0	0	2	10.1555
489711313	gi|489711313|ref|WP_003615450.1|aspartatekinase	5.3	45432	1	10.1066	0	0	0	0
489711314	gi|489711314|ref|WP_003615451.1|homoserinedehydrogenase	4.9	41321	1.5	10.1262	0	0	0	0
489711315	gi|489711315|ref|WP_003615452.1|hypotheticalprotein	5.9	15880	2	10.1308	0	0	0	0
489711326	gi|489711326|ref|WP_003615463.1|hypotheticalprotein	4.5	19926	0	0	1	16.3843	3	10.327
489711330	gi|489711330|ref|WP_003615467.1|biotincarboxylase	5.8	49836	1	10.2315	0	0	0	0
489711342	gi|489711342|ref|WP_003615479.1|tRNA(guanine-N1)-methyltransferase	4.7	27456	0	0	1	10.1173	2	10.1617
489711343	gi|489711343|ref|WP_003615480.1|16SrRNA-processing protein RimM	4.3	18883	1	10.11	1	10.1519	1.5	10.1334
489711344	gi|489711344|ref|WP_003615481.1|signalrecognition particle protein	9.5	53076	11	60.2743	30	100.282	17.75	77.7703
489711345	gi|489711345|ref|WP_003615482.1|transcriptionalregulator	4.2	12807	0	0	0	0	2	10.2092
489711347	gi|489711347|ref|WP_003615484.1|celldivision protein FtsY	4.3	46736	8	40.2645	5	30.2301	4	25.2637
489711349	gi|489711349|ref|WP_003615486.1|chromosomesegregation protein SMC	5.2	132953	2.75	22.2185	2.25	19.7123	1	10.1777
489711353	gi|489711353|ref|WP_003615490.1|acylcarrier protein	3.8	8946	2	10.1941	3	17.7494	2	10.1707
489711355	gi|489711355|ref|WP_003615492.1|phosphateacyltransferase	5.1	35493	4.75	22.2164	6.25	22.8063	6	30.2664
489711359	gi|489711359|ref|WP_003615496.1|dihydroxyacetonekinase	4.2	59567	22.5	82.7945	33.75	115.306	25	102.791
489711370	gi|489711370|ref|WP_003615507.1|ribosomebiogenesis GTPase RsgA	8.5	33057	1.5	15.1779	1	10.163	1	10.1578
489711371	gi|489711371|ref|WP_003615508.1|serine/threonineprotein kinase	9.2	72886	1	10.1808	1.5	13.1513	1	10.1683
489711380	gi|489711380|ref|WP_003615517.1|DNAmethylase	4.5	62738	2	13.5543	0	0	1	10.1682
489711382	gi|489711382|ref|WP_003615519.1|celldivision protein FtsJ	6.4	29941	3.75	12.6985	1.33333	10.1969	2.66667	10.1878
489711387	gi|489711387|ref|WP_003615524.1|exodeoxyribonucleaseVII large subunit	6.5	51535	0	0	1	10.1656	0	0
489711388	gi|489711388|ref|WP_003615525.1|bifunctional5,10-methylene-tetrahydrofolate dehy	5.4	30605	5.25	20.2357	2	12.7268	4.75	22.7329
489711394	gi|489711394|ref|WP_003615531.1|50Sribosomal protein L21	9.8	11367	3.75	12.661	3	10.1634	1.5	10.1475
489711396	gi|489711396|ref|WP_003615533.1|arsenatereductase	8.1	14013	1.66667	12.9012	0	0	0	0
489711402	gi|489711402|ref|WP_003615539.1|phosphoribosylamine--glycineligase	4.8	45556	0	0	0	0	2	10.2159
489711403	gi|489711403|ref|WP_003615540.1|purinebiosynthesis protein purH	5.2	56676	3.5	22.7397	1	10.1346	2.25	20.1846
489711406	gi|489711406|ref|WP_003615543.1|amidophosphoribosyltransferase	6	53843	2	10.2168	1	10.1869	1	10.1596
489711407	gi|489711407|ref|WP_003615544.1|phosphoribosylformylglycinamidinesynthase	4.6	79991	5.25	27.785	3.25	22.806	5.5	32.7859
489711408	gi|489711408|ref|WP_003615545.1|phosphoribosylformylglycinamidinesynthase	4.9	24240	1	10.2302	0	0	2	15.2216
489711410	gi|489711410|ref|WP_003615547.1|phosphoribosylformylglycinamidinesynthase	4.6	9346	1	10.1795	1.33333	10.163	1.66667	10.1889
489711413	gi|489711413|ref|WP_003615550.1|phosphoribosylaminoimidazole-succinocarboxamidesynthase	4.9	27706	1	10.2141	1	10.1314	2.25	16.747
489711415	gi|489711415|ref|WP_003615552.1|adenylosuccinatelyase	5.8	48906	14	62.7638	38.5	102.788	14.75	67.2437
489711434	gi|489711434|ref|WP_003615571.1|x-prolyl-dipeptidylaminopeptidase	5	88414	27.75	95.3223	3.5	22.6819	9.5	57.7718
489711442	gi|489711442|ref|WP_003615579.1|cysteinesynthase	6	32428	2.5	25.2363	0	0	16.25	55.2426
489711444	gi|489711444|ref|WP_003615581.1|cyclopropane-fatty-acyl-phospholipidsynthase	5.8	45233	0	0	0	0	9	50.2177
489711446	gi|489711446|ref|WP_003615583.1|adenosinedeaminase	4.9	37500	12.75	12.1579	6.75	10.1371	6.75	10.156
489711448	gi|489711448|ref|WP_003615585.1|hypotheticalprotein	4.9	34681	0	0	1.75	12.7415	1.75	10.2187
489711468	gi|489711468|ref|WP_003615605.1|hypotheticalprotein	9.8	97199	0	0	1	10.1278	1	10.1368
489711469	gi|489711469|ref|WP_003615606.1|transcriptionelongation factor GreA	4.4	18065	1	10.1348	0	0	0	0
489711470	gi|489711470|ref|WP_003615607.1|phenylalanyl-tRNAsynthetase subunit beta	4.7	88141	14.75	74.7755	28	117.797	13	72.769
489711473	gi|489711473|ref|WP_003615610.1|phenylalanyl-tRNAsynthetase subunit alpha	5.3	39778	2.75	14.7115	16.5	37.7358	5.25	20.1994
489711479	gi|489711479|ref|WP_003615616.1|hypotheticalprotein	10.5	35360	2	10.1907	5	26.7203	4	19.7261
489711482	gi|489711482|ref|WP_003615619.1|hypotheticalprotein	6.8	43475	1	10.1389	1.5	15.204	1	10.1954
489711484	gi|489711484|ref|WP_003615621.1|hypotheticalprotein	5.3	22203	10.25	32.8112	3.25	20.2627	4	30.2944
489711486	gi|489711486|ref|WP_003615623.1|nicotinicacid mononucleotide adenylyltransferase	9.4	24157	2.75	15.2134	1.75	12.7773	1.66667	13.6
489711495	gi|489711495|ref|WP_003615632.1|primosomalprotein DnaI	6.8	34313	1.66667	10.2478	3	16.7313	1	10.2331
489711507	gi|489711507|ref|WP_003615644.1|tRNA-bindingprotein	4.5	23026	0	0	2	10.1986	0	0
489711510	gi|489711510|ref|WP_003615647.1|multidrugABC transporter ATP-binding protein	5.7	28004	1	10.1372	2.5	15.1595	1	10.1376
489711511	gi|489711511|ref|WP_003615648.1|diadenosinetetraphosphate hydrolase	5.9	16697	3	12.7682	15	47.7773	2.75	17.243
489711512	gi|489711512|ref|WP_003615649.1|hypotheticalprotein	4.5	13006	2.25	12.7437	7.25	30.2405	8.5	30.2513
489711513	gi|489711513|ref|WP_003615650.1|dihydroorotatedehydrogenase	4.8	32341	0	0	3.25	20.3068	2	10.3218
489711516	gi|489711516|ref|WP_003615653.1|orotatephosphoribosyltransferase	5.3	23320	1.5	10.1674	0	0	2.5	15.2451
489711523	gi|489711523|ref|WP_003615660.1|3'-5'exoribonuclease	5.6	35710	0	0	1	10.2746	0	0
489711526	gi|489711526|ref|WP_003615663.1|DNArepair ATPase	5.3	90252	1	10.144	2.5	20.188	2	13.5212
489711532	gi|489711532|ref|WP_003615669.1|fructose-bisphosphatealdolase	4.8	33118	593.75	147.842	454	152.83	558.5	172.837
489711537	gi|489711537|ref|WP_003615674.1|hypotheticalprotein	10.3	56230	1	10.1532	2	20.187	1	10.1275
489711546	gi|489711546|ref|WP_003615683.1|hypotheticalprotein	5.3	42566	0	0	0	0	9.5	47.7976
489711549	gi|489711549|ref|WP_003615686.1|phosphoenolpyruvatesynthase	5.1	89619	0	0	17.25	62.7824	57.5	147.333
489711553	gi|489711553|ref|WP_003615690.1|leucyl-tRNAsynthetase	5.4	91998	29.25	110.311	37.25	139.832	32.25	127.311
489711563	gi|489711563|ref|WP_003615700.1|hypotheticalprotein	10.3	21364	1.66667	10.1637	0	0	0	0
489711564	gi|489711564|ref|WP_003615701.1|5'-nucleotidase	5.7	54235	2.75	22.7682	2.33333	16.8568	3	20.2378
489711566	gi|489711566|ref|WP_003615703.1|catabolitecontrol protein A	5.6	36953	10.75	50.2364	19.75	70.283	41.5	127.294
489711568	gi|489711568|ref|WP_003615705.1|dipeptidase	4.7	41069	58	93.3294	23	56.8348	13.5	55.8031
489711573	gi|489711573|ref|WP_003615710.1|chemotaxisprotein	9.2	15167	6.75	32.7656	5.75	25.2658	6.25	27.7482
489711575	gi|489711575|ref|WP_003615712.1|nucleoside-triphosphatediphosphatase	5.3	22264	24.75	47.2562	15.75	53.2436	21	55.75
489711577	gi|489711577|ref|WP_003615714.1|thioredoxin	4.2	11739	5.66667	18.8429	2.25	20.6672	19.75	49.2577
489711582	gi|489711582|ref|WP_003615719.1|hypotheticalprotein	5.5	9940	14.25	30.2442	13.75	27.7459	7.75	22.7359
489711584	gi|489711584|ref|WP_003615721.1|alanyl-tRNAsynthetase	5	97487	67	152.818	84	182.855	62	177.833
489711587	gi|489711587|ref|WP_003615724.1|DEAD/DEAHbox helicase	10.5	51298	4	20.2094	5	20.2123	1	10.1518
489711589	gi|489711589|ref|WP_003615726.1|oligoribonuclease	4.6	35352	8.5	35.3034	6.75	32.8085	2	10.2984
489711592	gi|489711592|ref|WP_003615729.1|glucose-6-phosphate1-dehydrogenase	5.4	55169	24.25	105.228	20.5	87.7297	10.75	57.7215
489711594	gi|489711594|ref|WP_003615731.1|Hollidayjunction DNA helicase RuvB	5	37275	0	0	1	10.1509	0	0
489711595	gi|489711595|ref|WP_003615732.1|ATP-dependentDNA helicase RuvA	5.6	21610	0	0	2.33333	13.5573	0	0
489711596	gi|489711596|ref|WP_003615733.1|DNAmismatch repair protein MutL, partial	4.9	29687	0	0	2	20.1642	0	0
489711598	gi|489711598|ref|WP_003615735.1|DNAmismatch repair protein MutS	5.1	95594	0	0	2.75	24.2651	1.66667	13.5286
489711599	gi|489711599|ref|WP_003615736.1|molecularchaperone GroEL	4.7	57347	101	113.288	174.25	140.371	454	181.885
489711606	gi|489711606|ref|WP_003615743.1|tRNAthreonylcarbamoyladenosine modification prot	4.9	37290	4	22.7287	4.75	15.229	2	10.1521
489711607	gi|489711607|ref|WP_003615744.1|acetyltransferase	7.2	20089	1.75	10.2092	1	10.1813	0	0
489711611	gi|489711611|ref|WP_003615748.1|acyl-ACPthioesterase	5.5	29093	2	10.2722	2.33333	10.2612	1	10.2843
489711616	gi|489711616|ref|WP_003615753.1|thymidylatekinase	5.4	23275	3.5	20.2337	3	16.9329	2.75	17.7414
489711617	gi|489711617|ref|WP_003615754.1|DNApolymerase III subunit gamma/tau	4.7	66927	1	10.1234	1	10.1744	3	25.1415
489711632	gi|489711632|ref|WP_003615769.1|glycosidehydrolase	5	33904	0	0	2.5	20.1898	0	0
489711637	gi|489711637|ref|WP_003615774.1|glycine/betaineABC transporter ATP-binding prote	5.3	46448	0	0	7	49.8226	0	0
489711648	gi|489711648|ref|WP_003615785.1|50Sribosomal protein L1	9.5	24608	0	0	3.66667	10.1215	0	0
489711650	gi|489711650|ref|WP_003615787.1|transcriptiontermination/antitermination factor	4.7	22006	11.25	37.7143	8.75	30.2005	6.25	32.6871
489711653	gi|489711653|ref|WP_003615790.1|1-deoxy-D-xylulose-5-phosphatesynthase	5.1	63625	0	0	2.75	22.7655	1	10.1748
489711656	gi|489711656|ref|WP_003615793.1|rRNAmethyltransferase	7.5	27478	2	10.1704	1.66667	10.1725	3	20.1519
489711675	gi|489711675|ref|WP_003615812.1|peptideABC transporter substrate-binding protein	9.9	60090	0	0	39.5	131.305	1	14.1563
489711676	gi|489711676|ref|WP_003615813.1|NUDIXhydrolase	5.1	19761	0	0	3.5	17.7568	1	10.1584
489711699	gi|489711699|ref|WP_003615836.1|acetaldehydedehydrogenase	6.6	50272	2	15.2119	15.75	40.2557	2.75	20.1921
489711702	gi|489711702|ref|WP_003615839.1|hemeABC transporter ATP-binding protein	4.8	63521	2.25	20.2338	0	0	0	0
489711704	gi|489711704|ref|WP_003615841.1|aminoacid permease	9.7	50856	1	10.0957	0	0	0	0
489711705	gi|489711705|ref|WP_003615842.1|membraneprotein	9.8	67232	18.75	57.7489	0	0	0	0
489711706	gi|489711706|ref|WP_003615843.1|ABCtransporter	5.1	34274	13.25	56.7997	0	0	0	0
489711717	gi|489711717|ref|WP_003615854.1|DNArepair protein RadA	6.1	50038	1.5	15.2469	3.5	22.7401	0	0
489711719	gi|489711719|ref|WP_003615856.1|dUTPdiphosphatase	9.6	20745	4.5	30.183	3	22.1863	1.66667	10.1582
489711722	gi|489711722|ref|WP_003615859.1|aminopeptidaseC	4.8	50913	0	0	0	0	3	12.7812
489711729	gi|489711729|ref|WP_003615866.1|fructose-2,6-bisphosphatase	6.1	25485	0	0	1.66667	13.4534	1	10.2503
489711735	gi|489711735|ref|WP_003615872.1|L-alanine-DL-glutamateepimerase	5.3	38943	5	24.722	2	10.2014	1	10.1765
489711736	gi|489711736|ref|WP_003615873.1|beta-lactamase	4.6	27704	0	0	0	0	3	10.1865
489711738	gi|489711738|ref|WP_003615875.1|dipeptidasePepV	4.4	52025	50	102.882	10.75	57.862	17	79.8572
489711742	gi|489711742|ref|WP_003615879.1|hypotheticalprotein	5.1	24859	0	0	0	0	18	59.2901
489711744	gi|489711744|ref|WP_003615881.1|galactose-6-phosphateisomerase	5.4	15615	0	0	0	0	41.25	57.8042
489711745	gi|489711745|ref|WP_003615882.1|DeoRfamily transcriptional regulator	5.1	29013	0	0	0	0	2.75	17.7939
489711747	gi|489711747|ref|WP_003615884.1|aldose1-epimerase	5.7	33558	0	0	0	0	54.25	89.8296
489711749	gi|489711749|ref|WP_003615886.1|tagatose-bisphosphatealdolase	4.8	36651	0	0	0	0	97.5	135.334
489711751	gi|489711751|ref|WP_003615888.1|PTSsugar transporter subunit IIA	4.8	18573	0	0	0	0	19.75	65.7349
489711754	gi|489711754|ref|WP_003615891.1|6-phospho-beta-galactosidase	5.5	54904	0	0	0	0	4	25.2653
489711755	gi|489711755|ref|WP_003615892.1|PTSlactose transporter subunit IIB	6.6	61145	0	0	0	0	1.66667	13.479
489711768	gi|489711768|ref|WP_003615905.1|homoserinekinase	5.4	30626	1	10.1852	0	0	0	0
489711769	gi|489711769|ref|WP_003615906.1|threoninesynthase	4.9	54464	9	46.761	0	0	2.33333	19.5199
489711775	gi|489711775|ref|WP_003615912.1|6-phosphofructokinase	9.8	38836	8.25	37.7456	3.75	17.7321	17.5	77.7602
489711793	gi|489711793|ref|WP_003615930.1|alpha-amylase	5	48712	0	0	4	20.3258	0	0
489711817	gi|489711817|ref|WP_003615954.1|UDP-glucose4-epimerase	5.9	35949	78.75	132.869	27	78.8473	47.5	115.363
489711818	gi|489711818|ref|WP_003615955.1|dipeptidyl-peptidase	5.1	31966	0	0	0	0	1.5	10.2093
489711824	gi|489711824|ref|WP_003615961.1|PTSmannose transporter subunit IID	9.7	33633	15.25	32.2491	5	35.2149	15.75	46.7585
489711826	gi|489711826|ref|WP_003615963.1|PTSalpha-glucoside transporter subunit IIBC	4.6	27809	8	14.6949	3.75	15.2138	7	20.2396
489711829	gi|489711829|ref|WP_003615966.1|PTSmannose transporter subunit IIAB	5.5	37047	7	39.69	1.75	27.7126	16.75	59.8047
489711836	gi|489711836|ref|WP_003615973.1|Fe-Scluster assembly protein SufB	4.9	53105	2	10.1462	0	0	2	10.1655
489711844	gi|489711844|ref|WP_003615981.1|ironABC transporter ATP-binding protein	4.8	28564	1	10.1749	0	0	1.66667	13.4995
489711846	gi|489711846|ref|WP_003615983.1|PTSglucose transporter subunit IIABC	4.5	17463	0	0	0	0	1	10.1232
489711850	gi|489711850|ref|WP_003615987.1|6-phospho-alpha-glucosidase	5.2	50121	0	0	8.75	42.7343	0	0
489711852	gi|489711852|ref|WP_003615989.1|ABCtransporter ATP-binding protein	6	25270	10.75	35.2556	0	0	0	0
489711863	gi|489711863|ref|WP_003616000.1|glycosyltransferase	5.4	43797	1	10.144	1	10.2076	0	0
489711870	gi|489711870|ref|WP_003616007.1|carbamatekinase	4.9	32640	0	0	0	16.1631	0	0
489711885	gi|489711885|ref|WP_003616022.1|XREfamily transcriptional regulator	6.3	33837	3.5	10.2371	2	10.1801	2	10.1722
489711886	gi|489711886|ref|WP_003616023.1|nucleosidedeoxyribosyltransferase	4.9	18692	1.5	10.2106	0	0	0	0
489711891	gi|489711891|ref|WP_003616028.1|membraneprotein	9.8	135026	3	25.7242	43.75	146.833	4.75	30.7319
489711892	gi|489711892|ref|WP_003616029.1|TetRfamily transcriptional regulator	5.3	21517	0	0	0	0	1	10.1837
489711899	gi|489711899|ref|WP_003616036.1|prolineiminopeptidase	5	32908	0	0	0	0	2	10.3646
489711901	gi|489711901|ref|WP_003616038.1|esterase	4.7	21475	2.75	15.1698	3.5	20.2574	1	10.1794
489711909	gi|489711909|ref|WP_003616046.1|oxidoreductase	4.8	27930	0	0	49.5	107.812	7.75	35.2764
489711915	gi|489711915|ref|WP_003616052.1|peptidoglycan-bindingprotein LysM	6.4	27778	1	10.1987	0	0	0	0
489711920	gi|489711920|ref|WP_003616057.1|hypotheticalprotein	9.4	27937	1	10.163	2	10.1712	0	0
489711924	gi|489711924|ref|WP_003616061.1|ATP-dependentDNA helicase	6.3	87904	11	65.2515	11.75	62.7512	10.25	49.7409
489711928	gi|489711928|ref|WP_003616065.1|fructose-2,6-bisphosphatase	5.1	24672	7.25	35.2087	4.75	22.7113	1	10.1418
489711946	gi|489711946|ref|WP_003616083.1|glycerol-3-phosphatecytidylyltransferase	5.4	18300	16.75	47.7746	0	0	0	0
489711947	gi|489711947|ref|WP_003616084.1|transferase	5.5	35935	3.75	17.7233	0	0	0	0
489711957	gi|489711957|ref|WP_003616094.1|UDP-galactopuranosemutase	5.6	43195	28	77.7667	9	45.2376	8.25	50.2403
489711958	gi|489711958|ref|WP_003616095.1|multidrugMFS transporter	9.2	30365	3.33333	10.2984	3.5	12.8113	2.25	10.2931
489711959	gi|489711959|ref|WP_003616096.1|multidrugMFS transporter	9.5	22883	2.5	10.1773	0	0	0	0
489711960	gi|489711960|ref|WP_003616097.1|transcriptionalregulator	10.2	36163	1	10.1352	0	0	2	10.1911
489711961	gi|489711961|ref|WP_003616098.1|transcriptionalregulator	10.1	44076	1	10.2178	2.33333	19.6206	1	10.3107
489711970	gi|489711970|ref|WP_003616107.1|glycerol-3-phosphatedehydrogenase	5	36068	34.25	82.8815	26	87.8705	16.75	60.3733
489711978	gi|489711978|ref|WP_003616115.1|alpha-amylase	4.8	63490	0	0	3.25	20.2008	2.75	15.2124
489711986	gi|489711986|ref|WP_003616123.1|dTDP-4-dehydrorhamnosereductase	4.8	35770	0	0	0	0	4.5	36.1822
489711989	gi|489711989|ref|WP_003616126.1|glucose-1-phosphatethymidylyltransferase	4.7	32195	0	0	0	0	3.75	20.3544
489711997	gi|489711997|ref|WP_003616134.1|fumaratereductase	4.7	65777	0	0	1	10.132	0	0
489712022	gi|489712022|ref|WP_003616159.1|exopolysaccharidebiosynthesis protein	9.1	28346	0	0	0	0	2	15.2112
489712023	gi|489712023|ref|WP_003616160.1|exopolysaccharidebiosynthesis protein	10	32099	0	0	0	0	2	10.2352
489712024	gi|489712024|ref|WP_003616161.1|transcriptionalregulator	10.3	38696	0	0	0	0	2	15.1758
489712025	gi|489712025|ref|WP_003616162.1|GTP-bindingprotein	6	46980	2.5	20.2089	1.66667	13.5256	0	0
489712029	gi|489712029|ref|WP_003616166.1|hydrolase	10.6	27944	1	18.1892	0	0	0	0
489712040	gi|489712040|ref|WP_003616177.1|hypotheticalprotein	10.4	17400	0	0	1.25	10.2721	0	0
489712044	gi|489712044|ref|WP_003616181.1|hypotheticalprotein	10.2	23919	1	10.1891	1.33333	10.2145	0	0
489712046	gi|489712046|ref|WP_003616183.1|hypotheticalprotein	10	32647	0	0	1	10.1306	0	0
489712048	gi|489712048|ref|WP_003616185.1|hypotheticalprotein	9.6	16986	0	0	0	0	1	10.1903
489712058	gi|489712058|ref|WP_003616195.1|LacIfamily transcriptional regulator	5.1	35380	0	0	1.5	10.2485	0	0
489712060	gi|489712060|ref|WP_003616197.1|acetylesterase	4.9	32116	0	0	1.5	10.1704	1.5	10.1695
489712065	gi|489712065|ref|WP_003616202.1|D-alanine--D-alanineligase	4.7	40153	23	65.3899	12	52.8672	13.25	60.3661
489712069	gi|489712069|ref|WP_003616206.1|Crp/Fnrfamily transcriptional regulator	5.4	24107	0	0	1	10.1223	0	0
489712070	gi|489712070|ref|WP_003616207.1|hypotheticalprotein	6.3	31038	1	10.1663	0	0	0	0
489712074	gi|489712074|ref|WP_003616211.1|oxidoreductase	5.5	24790	1	10.2197	0	0	1	10.1959
489712078	gi|489712078|ref|WP_003616215.1|ribonuclease	6.7	28437	1.66667	13.524	1.33333	13.5139	0	0
489712084	gi|489712084|ref|WP_003616221.1|aminoacid ABC transporter substrate-binding prot	10	57979	0	0	1.66667	13.5012	2	10.2094
489712097	gi|489712097|ref|WP_003616234.1|membraneprotein	5.8	20915	2.5	15.2214	3	25.2788	4.25	19.7682
489712105	gi|489712105|ref|WP_003616242.1|AraCfamily transcriptional regulator	9.4	30909	0	0	0	0	1	10.1224
489712120	gi|489712120|ref|WP_003616257.1|serineprotease	9.8	43881	14.75	25.2387	26.5	62.7581	5.5	36.7348
489712123	gi|489712123|ref|WP_003616260.1|sensorhistidine kinase	5.2	70711	0	0	1	10.1741	1	10.1668
489712125	gi|489712125|ref|WP_003616262.1|PhoPfamily transcriptional regulator	5.1	28064	9.5	40.2999	3.33333	16.9228	1	10.204
489712127	gi|489712127|ref|WP_003616264.1|glycosyltransferase	9.1	32208	1	10.1372	1	10.1781	1.5	10.1782
489712128	gi|489712128|ref|WP_003616265.1|phospho-beta-glycosidase	6.2	33546	0	0	1	10.1535	0	0
489712132	gi|489712132|ref|WP_003616269.1|hypotheticalprotein	5.2	75906	0	0	0	0	20.5	89.8092
489712154	gi|489712154|ref|WP_003616291.1|5-methyltetrahydropteroyltriglutamate--homocysteinemethyltransferase	4.7	42216	0	0	0	0	1	10.1979
489712157	gi|489712157|ref|WP_003616294.1|hypotheticalprotein	5.4	25997	0	0	1	10.128	0	0
489712161	gi|489712161|ref|WP_003616298.1|peptidedeformylase	5.4	15424	1	10.1354	0	0	0	0
489712163	gi|489712163|ref|WP_003616300.1|D-lactatedehydrogenase	4.8	36993	9.75	15.2064	6	20.185	12.75	27.7393
489712167	gi|489712167|ref|WP_003616304.1|hypotheticalprotein	10.9	16648	1.5	15.1542	4	20.1529	0	0
489712168	gi|489712168|ref|WP_003616305.1|ribonucleoside-triphosphatereductase	5	81939	2	10.1371	14.5	10.2326	2	10.2054
489712171	gi|489712171|ref|WP_003616308.1|exodeoxyribonuclease	5.5	31197	2.66667	16.8657	8	47.7654	4	20.1752
489712181	gi|489712181|ref|WP_003616318.1|hypotheticalprotein	4.6	32878	0	0	1.5	10.3015	2.5	17.7619
489712182	gi|489712182|ref|WP_003616319.1|fructose-2,6-bisphosphatase	5.3	24703	2.5	17.2602	0	0	2	10.2191
489712185	gi|489712185|ref|WP_003616322.1|hypotheticalprotein	5.3	29927	0	0	2.75	15.2972	1.75	15.2873
489712187	gi|489712187|ref|WP_003616324.1|hypotheticalprotein	5.3	19232	0	0	0	0	1.66667	10.1521
489712189	gi|489712189|ref|WP_003616326.1|glutathionereductase	5.7	48433	0	0	7.5	45.2917	0	0
489712192	gi|489712192|ref|WP_003616329.1|hypotheticalprotein	9.8	12706	0	0	1	10.1392	0	0
489712193	gi|489712193|ref|WP_003616330.1|ATPase	4.8	28245	1.5	10.1922	1.5	10.1524	1	10.2087
489712197	gi|489712197|ref|WP_003616334.1|ferritin	4.6	18075	0	0	17.75	41.7462	0	0
489712207	gi|489712207|ref|WP_003616344.1|sucrosephosphorylase	5	55576	0	0	2	10.2098	6.5	42.7463
489712214	gi|489712214|ref|WP_003616351.1|fructokinase	5	31492	0	0	2	14.7186	0	0
489712230	gi|489712230|ref|WP_003616367.1|lysin	10.5	41305	0	0	1	10.199	2	10.1871
489712233	gi|489712233|ref|WP_003616370.1|putrescine/spermidineABC transporter ATP-binding	5.2	23757	3.5	17.7694	2	10.2098	1	10.1767
489712245	gi|489712245|ref|WP_003616382.1|hypotheticalprotein	6.9	44022	1	10.2098	0	0	1	10.2557
489712246	gi|489712246|ref|WP_003616383.1|DNAhelicase	4.6	50654	1.33333	13.5819	1	10.2245	1	10.1593
489712248	gi|489712248|ref|WP_003616385.1|single-strandedDNA-binding protein	4.6	20668	1	10.1696	1	10.1698	0	0
489712250	gi|489712250|ref|WP_003616387.1|DNAgyrase subunit B	5.8	73015	5.75	30.2389	7.75	46.7502	6.25	40.2303
489712253	gi|489712253|ref|WP_003616390.1|DNApolymerase III subunit beta	4.5	41144	7.25	25.3071	4.5	20.3321	3.5	12.785
489712254	gi|489712254|ref|WP_003616391.1|chromosomalreplication initiator protein DnaA	6	51543	1.5	10.2547	1.5	10.236	0	0
489712264	gi|489712264|ref|WP_003616401.1|hypotheticalprotein	9.8	19036	0	0	0	0	2.5	25.1932
489712281	gi|489712281|ref|WP_003616418.1|peptideABC transporter ATP-binding protein	4.9	27630	1.33333	10.2435	11.25	37.8252	2	15.2177
489712283	gi|489712283|ref|WP_003616420.1|glutamineABC transporter substrate-binding prote	10	53467	0	0	3.5	20.1574	0	0
489712294	gi|489712294|ref|WP_003616431.1|aldehydeoxidoreductase	5.5	30912	1.66667	10.1757	0	0	1.5	15.1895
489712300	gi|489712300|ref|WP_003616437.1|branched-chainamino acid ABC transporter permeas	9.3	40303	0	0	2.5	12.6808	0	0
489712301	gi|489712301|ref|WP_003616438.1|sugarABC transporter	5.4	56352	7.25	32.273	19.75	70.3122	9.5	40.2719
489712302	gi|489712302|ref|WP_003616439.1|membraneprotein	10.1	38266	27	57.3389	22.75	77.8914	41.25	111.898
489712312	gi|489712312|ref|WP_003616449.1|membraneprotein	10.2	38011	1	10.1546	309.75	105.364	6.75	22.795
489712316	gi|489712316|ref|WP_003616453.1|cobaltABC transporter ATP-binding protein	5	64369	2	10.3113	14.5	57.8596	9.75	57.3017
489712322	gi|489712322|ref|WP_003616459.1|D-alaninetransfer protein DltB	9.9	48909	1.33333	10.2034	1	10.1879	2.66667	10.2295
489712324	gi|489712324|ref|WP_003616461.1|ABCtransporter ATP-binding protein	10	71901	0	0	2.33333	13.6345	1.5	10.2857
489712366	gi|489712366|ref|WP_003616503.1|cobyricacid synthase	5.2	25252	4.75	25.2353	12.5	50.2557	6.75	37.7185
489712409	gi|489712409|ref|WP_003616546.1|peptidoglycan-bindingprotein LysM	11	32281	1.5	10.1223	1.75	12.7002	4.5	20.2656
489712413	gi|489712413|ref|WP_003616550.1|aminopeptidaseN	4.6	95243	92.5	165.353	51.5	162.343	36	130.816
489712421	gi|489712421|ref|WP_003616558.1|ATPase	5.1	79799	6.75	37.7837	3	15.1914	11.75	57.7958
489712427	gi|489712427|ref|WP_003616564.1|hypotheticalprotein	4.6	23268	14.5	65.2714	3.5	22.6754	1	10.1433
489712429	gi|489712429|ref|WP_003616566.1|hypotheticalprotein	5.2	28059	1	10.1176	1.5	10.151	1.66667	10.1573
489712431	gi|489712431|ref|WP_003616568.1|dehydrogenase	5	51832	0	0	6.5	37.7229	12.75	65.2342
489712454	gi|489712454|ref|WP_003616591.1|cytochromeC oxidase subunit II	5.4	52668	3	23.768	4.5	23.7818	3	15.2584
489712455	gi|489712455|ref|WP_003616592.1|TetRfamily transcriptional regulator	5.6	21498	1	10.2019	0	0	1	10.1943
489712457	gi|489712457|ref|WP_003616594.1|NADPH-dependentFMN reductase	4.8	19464	0	0	0	0	2	10.3105
489712462	gi|489712462|ref|WP_003616599.1|thiaminebiosynthesis lipoprotein ApbE	5.2	35836	1	10.1439	1.33333	10.1523	1	10.1542
489712467	gi|489712467|ref|WP_003616604.1|16SrRNA methyltransferase	5.7	26584	1.75	20.7212	1	18.1488	2.25	16.6951
489712469	gi|489712469|ref|WP_003616606.1|sporulationinitiation inhibitor Soj	8.4	28067	2.5	17.739	0	0	1.5	15.1701
489712477	gi|489712477|ref|WP_003616614.1|ABCtransporter	6	68107	0	0	2.5	15.2424	0	0
489712480	gi|489712480|ref|WP_003616617.1|histidinekinase	9.5	45384	1.33333	10.1396	1.66667	13.522	2	20.1763
489712481	gi|489712481|ref|WP_003616618.1|UDP-N-acetylmuramoylalanyl-D-glutamate--2,6-diaminopimelateligase	5.5	56869	8	45.2367	10.25	65.2516	10.5	69.719
489712486	gi|489712486|ref|WP_003616623.1|PTSfructose transporter subunit IIC	5.5	69469	47.5	85.3231	38.75	97.3154	32	85.271
489712493	gi|489712493|ref|WP_003616630.1|ABCtransporter ATP-binding protein	6.2	24525	1	10.1402	2	12.7127	1	10.1895
489712504	gi|489712504|ref|WP_003616641.1|oligopeptidasePepB	4.6	68357	2.25	21.6775	1	10.1735	1.5	10.1415
489712511	gi|489712511|ref|WP_003616648.1|neopullulanase	4.8	65018	0	0	2.5	15.2226	0	0
489712515	gi|489712515|ref|WP_003616652.1|beta-phosphoglucomutase	4.8	23878	0	0	2	15.1318	0	0
489712517	gi|489712517|ref|WP_003616654.1|sugarABC transporter ATP-binding protein	6.3	41061	0	0	4.75	27.7577	0	0
489712518	gi|489712518|ref|WP_003616655.1|maltoseABC superfamily ATP binding cassette tran	10.1	43445	0	0	1.33333	23.5889	0	0
489712520	gi|489712520|ref|WP_003616657.1|sugarABC transporter permease	10	50384	0	0	1	10.1791	0	0
489712522	gi|489712522|ref|WP_003616659.1|sugarABC transporter permease	9.9	31991	0	0	1	10.1604	0	0
489712525	gi|489712525|ref|WP_003616662.1|alpha-glucosidase	6.5	112900	4.25	30.2323	2.66667	19.5416	0	12.2113
489712527	gi|489712527|ref|WP_003616664.1|N-acetylglucosamine-6-phosphatedeacetylase	4.9	41305	22.75	71.8217	3	17.6813	7.75	34.1941
489712532	gi|489712532|ref|WP_003616669.1|PTSsugar transporter subunit IIA	4.5	17562	2	10.237	0	0	0	0
489712538	gi|489712538|ref|WP_003616675.1|phosphonateABC transporter substrate-binding pro	10.3	34144	17.5	40.3051	52.25	80.3083	53.5	90.298
489712544	gi|489712544|ref|WP_003616681.1|peptideABC transporter substrate-binding protein	10	59786	0	0	4.25	12.7672	0	0
489712545	gi|489712545|ref|WP_003616682.1|hypotheticalprotein	4.2	17939	0	0	0	0	1	10.1833
489712547	gi|489712547|ref|WP_003616684.1|Ser/Thrphosphatase	8.3	54062	3.75	30.2106	2	18.7087	2.66667	24.2144
489712550	gi|489712550|ref|WP_003616687.1|asparaginesynthase	6.1	75602	13	70.2194	13.75	69.7521	8.75	49.7044
489712553	gi|489712553|ref|WP_003616690.1|carboxylate--amineligase	5	48456	2.25	10.2548	2.5	10.2706	4	19.2556
489712555	gi|489712555|ref|WP_003616692.1|ribonucleosidetriphosphate reductase	5.8	83674	0	0	1.5	15.207	4	25.2573
489712558	gi|489712558|ref|WP_003616695.1|PASsensor protein	5.1	48991	0	0	1.33333	13.5361	0	0
489712564	gi|489712564|ref|WP_003616701.1|potassiumtransporter Kup	9.7	75527	0	0	5	22.749	5.25	25.2405
489712567	gi|489712567|ref|WP_003616704.1|hypotheticalprotein	9.2	33341	1.66667	13.5309	3.25	17.7116	4.75	25.2151
489712572	gi|489712572|ref|WP_003616709.1|amidase	10.3	43206	1	10.1174	1	10.1786	0	0
489712573	gi|489712573|ref|WP_003616710.1|N-acetylmuramoyl-L-alanineamidase	10.2	56203	0	0	3.5	20.2946	1.5	10.2022
489712576	gi|489712576|ref|WP_003616713.1|hypotheticalprotein	10.5	28481	0	0	1	10.1809	1.33333	10.1643
489712577	gi|489712577|ref|WP_003616714.1|LytRfamily transcriptional regulator	9.8	46951	0	0	1	10.1674	3	20.2503
489712579	gi|489712579|ref|WP_003616716.1|phosphoglyceroltransferase/alkaline phosphatase	10	114815	4	27.7627	8.5	42.7786	7.5	47.784
489712592	gi|489712592|ref|WP_003616729.1|phosphohydrolase	5.4	25218	1	10.1745	1	10.1607	4.25	27.7378
489712603	gi|489712603|ref|WP_003616740.1|peptideABC transporter substrate-binding protein	10.1	60240	9.25	54.7565	6.5	49.8032	21.25	111.354
489712606	gi|489712606|ref|WP_003616743.1|peptideABC transporter substrate-binding protein	10.1	60047	0	0	0	0	18.75	92.8466
489712615	gi|489712615|ref|WP_003616752.1|peptideABC transporter substrate-binding protein	10.1	61382	30.5	105.285	0	0	1	10.2284
489712618	gi|489712618|ref|WP_003616755.1|peptideABC transporter permease	9.3	37587	1.5	10.1183	1.75	12.6586	1	10.13
489712623	gi|489712623|ref|WP_003616760.1|peptideABC transporter substrate-binding protein	5.9	36191	6.5	27.7442	15	68.2461	20.75	98.2915
489712627	gi|489712627|ref|WP_003616764.1|aminopeptidase	5	49725	57	120.331	20.75	70.294	30	90.3052
489712636	gi|489712636|ref|WP_003616773.1|adenylosuccinatesynthetase	5.1	46924	5.75	34.2377	30.25	105.271	9.25	52.7411
489712637	gi|489712637|ref|WP_003616774.1|guanosine5'-monophosphate oxidoreductase	6.4	36650	0	0	8.5	48.7531	1.5	18.2016
489712684	gi|489712684|ref|WP_003616821.1|carboxylate--amineligase	5.5	48945	4.25	29.7088	9	45.243	0	0
489712696	gi|489712696|ref|WP_003616833.1|asparaginase	5.9	36797	1.5	10.2201	3.25	20.2302	2	15.196
489712702	gi|489712702|ref|WP_003616839.1|nicotinatephosphoribosyltransferase	5.3	52667	9.5	47.7612	4.5	22.7648	6.25	30.2688
489712704	gi|489712704|ref|WP_003616841.1|isochorismatase	5.7	20539	4.25	24.7629	1	10.1648	2.5	10.167
489712707	gi|489712707|ref|WP_003616844.1|hypotheticalprotein	10.7	16908	0	0	0	0	3.66667	20.2736
489712710	gi|489712710|ref|WP_003616847.1|hypotheticalprotein	9.4	13515	0	0	0	0	3.75	12.7145
489712714	gi|489712714|ref|WP_003616851.1|ADP-ribosepyrophosphatase	6.2	29569	0	0	1	10.1451	0	0
489712735	gi|489712735|ref|WP_003616872.1|CMPdeaminase	6.5	18171	1.5	10.214	1.75	10.1873	1.75	10.2099
489712740	gi|489712740|ref|WP_003616877.1|magnesium-transportingATPase	5.5	98891	2	19.2166	5.5	37.6795	2.5	20.1645
489712744	gi|489712744|ref|WP_003616881.1|TatDfamily hydrolase	4.7	29135	1	10.183	1	10.2056	2	10.2243
489712750	gi|489712750|ref|WP_003616887.1|dimethyladenosinetransferase	5.5	32462	3	20.2377	3	30.2214	1.33333	10.1731
489712751	gi|489712751|ref|WP_003616888.1|hypotheticalprotein	10.7	27142	7	42.654	1.5	10.1165	2.25	17.6378
489712759	gi|489712759|ref|WP_003616896.1|DNA-directedRNA polymerase subunit delta	3.6	21838	0	0	7	20.2692	6.25	20.2649
489712761	gi|489712761|ref|WP_003616898.1|CTPsynthase	5.4	60788	24.75	52.7478	8	50.2486	14.25	52.746
489712763	gi|489712763|ref|WP_003616900.1|UDP-N-acetylglucosamine1-carboxyvinyltransferase	5.3	45694	5.5	25.2078	6.75	32.7473	4.75	27.7032
489712765	gi|489712765|ref|WP_003616902.1|UDP-N-acetylmuramoyl-tripeptide--D-alanyl-D-alanineligase	5	49858	0	0	0	0	1.5	10.2992
489712766	gi|489712766|ref|WP_003616903.1|DEAD/DEAHbox helicase	9.4	53206	19	85.2893	29.75	132.314	21	107.78
489712771	gi|489712771|ref|WP_003616908.1|hypotheticalprotein	9.1	25784	13.5	57.791	1.33333	10.1961	5	37.7247
489712772	gi|489712772|ref|WP_003616909.1|peptidyl-tRNAhydrolase	8.9	20753	3.66667	20.2338	3	17.7457	2	15.2491
489712774	gi|489712774|ref|WP_003616911.1|transcription-repaircoupling factor	5.4	130054	1	10.3094	1.33333	10.3336	1	10.3208
489712775	gi|489712775|ref|WP_003616912.1|tRNA(Ile)-lysidinesynthetase	9.1	48607	1	10.1997	1	10.1746	0	0
489712777	gi|489712777|ref|WP_003616914.1|celldivision protein FtsH	5.1	76842	8.75	37.7458	10.5	50.2408	10	45.2609
489712779	gi|489712779|ref|WP_003616916.1|heatshock protein Hsp33	4.8	31543	9.5	47.7665	6.5	45.2691	3.5	22.7639
489712788	gi|489712788|ref|WP_003616925.1|lysyl-tRNAsynthetase	4.9	58365	54.5	185.324	46	185.316	28.25	149.314
489712799	gi|489712799|ref|WP_003616936.1|DeoRfamily transcriptional regulator	9.8	23453	3	20.1797	1.5	10.1817	0	0
489712802	gi|489712802|ref|WP_003616939.1|ATP-dependentClp protease ATP-binding protein	5.8	90843	13	84.7881	8.25	54.788	1.66667	13.636
489712805	gi|489712805|ref|WP_003616942.1|DNA-directedRNA polymerase subunit beta'	6.1	136245	67.75	250.292	78.5	293.79	61.25	247.812
489712812	gi|489712812|ref|WP_003616949.1|elongationfactor P	4.7	76563	371	200.336	219.25	238.335	121.5	206.326
489712822	gi|489712822|ref|WP_003616959.1|preproteintranslocase subunit SecY	9.7	47390	1	10.128	0	0	0	0
489712826	gi|489712826|ref|WP_003616963.1|DNA-directedRNA polymerase subunit alpha	4.7	34887	17.75	50.2497	13.5	42.7368	12.5	50.2341
489712830	gi|489712830|ref|WP_003616967.1|tRNApseudouridine synthase A	6.9	30184	2	10.2034	2.5	12.7273	1	10.1708
489712840	gi|489712840|ref|WP_003616977.1|phosphatidylethanolamine-bindingprotein	4.6	18525	6	25.2764	2	10.2737	2.5	15.2844
489712846	gi|489712846|ref|WP_003616983.1|peptideABC transporter substrate-binding protein	10.1	59475	0	0	1	10.1769	0	0
489712855	gi|489712855|ref|WP_003616992.1|CDP-glycerol:glycerophosphateglycerophosphotransferase	8.4	44002	2	10.2085	1.5	10.1995	1	10.1809
489712860	gi|489712860|ref|WP_003616997.1|galactosyltransferase	9.5	39965	0	0	1	10.1551	1	10.1899
489712863	gi|489712863|ref|WP_003617000.1|haloaciddehalogenase	5.1	96003	6.5	32.7354	6.66667	40.2877	3	20.2051
489712877	gi|489712877|ref|WP_003617014.1|ATP-dependentDNA helicase PcrA	5.6	84896	4.5	30.2368	9	55.2276	6.25	42.2319
489712881	gi|489712881|ref|WP_003617018.1|sexpheromone biosynthesis protein	9.6	41505	1	18.207	4.75	19.735	2.5	19.2626
489712883	gi|489712883|ref|WP_003617020.1|glutamyl-tRNAamidotransferase subunit C	4.3	11544	1	18.2307	2	10.1571	0	0
489712885	gi|489712885|ref|WP_003617022.1|aspartyl/glutamyl-tRNAamidotransferase subunit B	5.9	53576	36.25	157.799	39	155.293	27.75	137.801
489712887	gi|489712887|ref|WP_003617024.1|lipidkinase	5.2	33306	5.75	20.2728	3.75	15.2176	3.75	10.2472
489712893	gi|489712893|ref|WP_003617030.1|RNAmethyltransferase	7.5	50878	16.5	67.8223	22.25	90.2982	11.75	67.7928
489712895	gi|489712895|ref|WP_003617032.1|restrictionendonuclease	4.9	30261	0	0	0	0	1.66667	13.5004
489712900	gi|489712900|ref|WP_003617037.1|MULTISPECIES:carbonate dehydratase	4.6	23483	11.5	25.2311	1	10.1456	4.5	15.1852
489712907	gi|489712907|ref|WP_003617044.1|hypotheticalprotein	4.6	20739	0	0	48	70.3017	0	0
489712913	gi|489712913|ref|WP_003617050.1|hypotheticalprotein	4.9	10687	0	0	4.75	12.6726	0	0
489712955	gi|489712955|ref|WP_003617092.1|glucosamine--fructose-6-phosphateaminotransferase	5	65796	7.5	49.2369	21.5	92.7405	21.5	95.2915
489712968	gi|489712968|ref|WP_003617105.1|hemeABC transporter ATP-binding protein	4.7	60918	6.75	37.7297	4.5	27.7248	1.75	15.1674
489712976	gi|489712976|ref|WP_003617113.1|membraneprotein	8.9	25776	1.66667	10.1781	0	0	0	0
489712978	gi|489712978|ref|WP_003617115.1|glutamateracemase	5.1	28280	5.25	32.7269	6.75	37.745	1.75	12.7109
489712980	gi|489712980|ref|WP_003617117.1|peptidaseU34	4.6	53475	33	136.379	36.25	110.864	32	99.3749
489712982	gi|489712982|ref|WP_003617119.1|peptidaseM42	4.6	40029	42.75	82.8173	30.5	65.2959	6.5	35.2586
489712986	gi|489712986|ref|WP_003617123.1|uridine/cytidinekinase	4.9	23477	2.33333	20.2303	1.66667	10.2359	2	10.2306
489712989	gi|489712989|ref|WP_003617126.1|uridine/cytidinekinase	5.1	24982	7.25	37.7638	9.25	52.7819	5.25	32.268
489712990	gi|489712990|ref|WP_003617127.1|arginineABC transporter ATP-binding protein	5.6	27756	2.75	15.2415	0	0	0	0
489712992	gi|489712992|ref|WP_003617129.1|glutamineABC transporter substrate-binding prote	10	30317	1	10.195	0	0	0	0
489712997	gi|489712997|ref|WP_003617134.1|exopolyphosphatase	9.6	57523	2	16.8507	2.5	12.701	12.5	55.2868
489713001	gi|489713001|ref|WP_003617138.1|hypotheticalprotein	5.7	53424	0	0	0	0	1	10.1116
489713010	gi|489713010|ref|WP_003617147.1|ribokinase	5.1	31809	2	13.5548	2	10.1943	0	0
489713012	gi|489713012|ref|WP_003617149.1|ribulose-phosphate3-epimerase	4.6	23855	4.25	22.3296	4	25.3463	2	13.5596
489713013	gi|489713013|ref|WP_003617150.1|ribose5-phosphate isomerase A	5.8	24858	5.5	32.727	1.5	10.1296	2	20.1325
489713015	gi|489713015|ref|WP_003617152.1|phosphoketolase	5	90884	132.25	317.369	35.5	127.838	44.75	202.831
489713019	gi|489713019|ref|WP_003617156.1|hemolysin	4.7	50647	1.75	12.756	1.5	12.6998	0	0
489713024	gi|489713024|ref|WP_003617161.1|helicase	10	46688	6.25	42.221	4.75	35.1764	3	22.6869
489713041	gi|489713041|ref|WP_003617178.1|UDP-N-acetylglucosamine2-epimerase	5.2	42434	2.5	20.213	1.33333	13.5401	1.33333	10.1876
489713045	gi|489713045|ref|WP_003617182.1|methionineaminopeptidase	4.6	30746	10.75	40.2879	10.25	47.7798	7.75	42.7673
489713055	gi|489713055|ref|WP_003617192.1|RNAmethyltransferase	9.5	51768	2.5	24.8835	4.25	31.756	2	18.2507
489713062	gi|489713062|ref|WP_003617199.1|peptidechain release factor 3	5	58754	0	0	0	0	1.66667	10.2187
489713065	gi|489713065|ref|WP_003617202.1|multicopperoxidase	5	61160	0	0	45.25	112.849	40.75	110.352
489713070	gi|489713070|ref|WP_003617207.1|hypotheticalprotein	6.3	10687	0	0	2.5	17.6639	4.75	22.6976
489713072	gi|489713072|ref|WP_003617209.1|ATP-dependentClp protease ClpE	5.1	81830	26.75	124.754	56.5	216.291	65	216.293
489713074	gi|489713074|ref|WP_003617211.1|phosphoenolpyruvate-proteinphosphotransferase	4.5	63115	94	140.38	86.25	147.865	117.75	157.882
489713095	gi|489713095|ref|WP_003617232.1|membraneprotein	9.8	44050	0	0	1	10.1551	0	0
489713099	gi|489713099|ref|WP_003617236.1|RNAmethyltransferase	5.9	21535	0	0	1.33333	13.5147	1.33333	10.1755
489713106	gi|489713106|ref|WP_003617243.1|peptidaseM16	4.7	46753	1	10.1168	0	0	0	0
489713109	gi|489713109|ref|WP_003617246.1|XREfamily transcriptional regulator	10.2	39666	3.5	14.7212	0	0	3	10.212
489713141	gi|489713141|ref|WP_003617278.1|excinucleaseABC subunit A	6.8	105155	2	10.1568	2	20.1944	0	0
489713153	gi|489713153|ref|WP_003617290.1|sporulationregulator WhiA	9.4	35058	0	0	0	0	1	10.1264
489713172	gi|489713172|ref|WP_003617309.1|HADfamily hydrolase	4.7	31988	1	18.2469	3	17.7233	2	10.1883
489713174	gi|489713174|ref|WP_003617311.1|uracil-DNAglycosylase	7.5	25688	0	0	1	10.1537	1	10.2074
489713184	gi|489713184|ref|WP_003617321.1|phosphoglucosaminemutase	4.8	48868	19.5	90.2967	37	140.815	24	112.307
489713185	gi|489713185|ref|WP_003617322.1|HADfamily hydrolase	4.6	30190	2	10.2224	1.75	10.2933	2.66667	16.898
489713205	gi|489713205|ref|WP_003617342.1|phosphotyrosineprotein phosphatase	4.6	17119	0	0	1	10.1159	0	0
489713207	gi|489713207|ref|WP_003617344.1|saccharopinedehydrogenase	4.9	24248	0	0	3.66667	20.2606	2	10.2072
489713234	gi|489713234|ref|WP_003617371.1|histidinekinase	9.7	59272	1	10.146	1.25	10.1582	2	10.1957
489713236	gi|489713236|ref|WP_003617373.1|alkalinephosphatase	9.6	82860	1	10.189	1	10.2002	1	10.168
489713254	gi|489713254|ref|WP_003617391.1|peptidechain release factor 1	4.7	41211	14	67.7632	14.75	65.2321	6.5	37.6938
489713257	gi|489713257|ref|WP_003617394.1|F0F1ATP synthase subunit B	7.5	18537	1	18.1848	5.5	26.7671	2	21.1736
489713258	gi|489713258|ref|WP_003617395.1|F0F1ATP synthase subunit delta	5.2	20292	0	0	0	0	1.5	10.169
489713261	gi|489713261|ref|WP_003617398.1|ATPsynthase subunit gamma	5.8	35372	6.25	30.2532	2.75	22.1946	3	25.2747
489713264	gi|489713264|ref|WP_003617401.1|F0F1ATP synthase subunit epsilon	6.8	16319	1.5	10.2425	6.75	25.2352	2.33333	13.5047
489713275	gi|489713275|ref|WP_003617412.1|universalstress protein UspA	7.5	17077	14.75	35.2528	7.25	27.7222	9.75	35.2513
489713278	gi|489713278|ref|WP_003617415.1|recombinaseRarA	6.9	47426	1	10.223	1	10.2432	0	0
489713283	gi|489713283|ref|WP_003617420.1|30Sribosomal protein S4	10.2	23511	0	0	0	0	2.75	10.1613
489713286	gi|489713286|ref|WP_003617423.1|cysteinedesulfurase	5.8	42292	8.25	40.3469	20.25	63.3355	4.25	28.2686
489713288	gi|489713288|ref|WP_003617425.1|thiaminebiosynthesis protein ThiI	6.3	45536	3.5	25.2453	9	62.2717	3.25	29.2253
489713290	gi|489713290|ref|WP_003617427.1|RNApseudouridine synthase	9.4	26756	0	0	2	10.2719	0	0
489713294	gi|489713294|ref|WP_003617431.1|valyl-tRNAsynthetase	5.2	100843	39.25	137.293	58.25	199.785	22.5	102.77
489713295	gi|489713295|ref|WP_003617432.1|folylpolyglutamatesynthase	6.2	45938	6.5	37.2978	2	14.771	1	10.2416
489713301	gi|489713301|ref|WP_003617438.1|rodshape-determining protein MreC	10.3	29648	7	42.6723	6.25	37.1887	4.75	39.1755
489713319	gi|489713319|ref|WP_003617456.1|penicillin-bindingprotein 2B	10.3	78372	0	0	0	0	1	10.1398
489713321	gi|489713321|ref|WP_003617458.1|phospho-N-acetylmuramoyl-pentapeptide-transferase	9.3	34969	2	10.1503	0	0	1	10.1261
489713323	gi|489713323|ref|WP_003617460.1|UDP-N-acetylmuramoyl-L-alanyl-D-glutamatesynthetase	5.6	50464	3.25	17.7579	3.25	19.7625	3.75	12.7511
489713327	gi|489713327|ref|WP_003617464.1|celldivision protein FtsQ	10.3	31512	0	0	1	10.1921	0	0
489713329	gi|489713329|ref|WP_003617466.1|celldivision protein FtsA	5.7	49761	4.5	30.2848	3.75	25.2791	6.5	37.7659
489713334	gi|489713334|ref|WP_003617471.1|celldivision protein SepF	4.6	16739	3.5	20.2697	2.25	12.7882	2.66667	13.6259
489713339	gi|489713339|ref|WP_003617476.1|isoleucyl-tRNAsynthetase	5	106080	21.25	72.8023	23.75	83.3023	21	84.7764
489713343	gi|489713343|ref|WP_003617480.1|nucleosidephosphorylase	4.6	25486	1	10.1604	0	0	1	10.1789
489713345	gi|489713345|ref|WP_003617482.1|hypotheticalprotein	9.5	12912	3.5	17.702	5.5	25.2432	3.75	20.2296
489713346	gi|489713346|ref|WP_003617483.1|tRNA(5-methylaminomethyl-2-thiouridylate)-methyltransferase	5.1	42112	2	10.2299	3	23.5623	2	17.7486
489713352	gi|489713352|ref|WP_003617489.1|pyridinenucleotide-disulfide oxidoreductase	5.8	48741	2.66667	10.2381	0	0	8	20.2464
489713354	gi|489713354|ref|WP_003617491.1|ribonucleaseJ	5.9	61702	12.5	67.7637	12	64.7863	11	59.7735
489713355	gi|489713355|ref|WP_003617492.1|hypotheticalprotein	4.7	8999	4.5	10.2688	4.25	20.2756	2	13.5459
489713360	gi|489713360|ref|WP_003617497.1|GTP-bindingprotein	5	69416	2.25	10.1697	1	18.1903	2	10.167
489713365	gi|489713365|ref|WP_003617502.1|phosphopantetheineadenylyltransferase	5.3	17873	1.5	10.2269	1	10.1317	0	0
489713377	gi|489713377|ref|WP_003617514.1|Zn-dependenthydrolase	9.2	68180	5.25	30.2198	6	30.2231	4.5	30.2203
489713379	gi|489713379|ref|WP_003617516.1|hypotheticalprotein	4.7	31122	0	0	1	10.1967	0	0
489713381	gi|489713381|ref|WP_003617518.1|elongationfactor Tu	4.7	43358	433.75	124.354	411.5	135.358	301.5	135.85
489713383	gi|489713383|ref|WP_003617520.1|triggerfactor	4.4	48968	62.75	138.849	139.5	172.852	49.25	142.828
489713386	gi|489713386|ref|WP_003617523.1|ATP-dependentprotease	4.9	46416	10.25	60.2491	19	92.265	8.5	50.2146
489713392	gi|489713392|ref|WP_003617529.1|nitroreductase	5.3	24918	6.5	35.2619	10.75	40.2751	4.25	22.7862
489713398	gi|489713398|ref|WP_003617535.1|peptideABC transporter substrate-binding protein	10.1	60904	1	10.181	7.75	56.8124	13.5	72.8081
489713405	gi|489713405|ref|WP_003617542.1|thymidylatesynthase	5.8	36417	19	85.2554	6.25	32.7063	10.75	45.2305
489713410	gi|489713410|ref|WP_003617547.1|ATPaseP	8.3	87600	0	0	4	22.7402	3	20.2396
489713414	gi|489713414|ref|WP_003617551.1|methionineABC transporter ATP-binding protein	5.6	38282	1	10.3555	0	0	0	0
489713418	gi|489713418|ref|WP_003617555.1|cytochromeC	5.4	49338	3.5	22.7285	81.25	124.789	2.5	15.1534
489713423	gi|489713423|ref|WP_003617560.1|aspartateaminotransferase	4.8	44588	0	0	1	10.1877	0	0
489713426	gi|489713426|ref|WP_003617563.1|arginyl-tRNAsynthetase	5.1	64304	30.75	107.314	36.75	147.827	35.25	153.286
489713430	gi|489713430|ref|WP_003617567.1|argininerepressor	5.9	17510	2	10.2252	2	10.241	2	10.2538
489713432	gi|489713432|ref|WP_003617569.1|DNA/pantothenatemetabolism flavoprotein	6.5	43020	2	14.1568	0	0	0	0
489713448	gi|489713448|ref|WP_003617585.1|ATP-dependentDNA helicase RecQ	8.3	66359	0	0	0	0	1	10.1704
489713450	gi|489713450|ref|WP_003617587.1|inosine-uridinepreferring nucleoside hydrolase	4.6	35265	1.5	10.222	0	0	1	10.1824
489713457	gi|489713457|ref|WP_003617594.1|acyltransferase	10	74256	0	0	2	10.2519	0	0
489713458	gi|489713458|ref|WP_003617595.1|ribonucleaseZ	8.5	34241	1.75	12.774	1.75	10.2508	2	20.2246
489713462	gi|489713462|ref|WP_003617599.1|2',3'-cyclic nucleotide 2'-phosphodiesterase	5.2	58751	1.75	12.1761	3	20.2354	1	10.1733
489713473	gi|489713473|ref|WP_003617610.1|gamma-glutamylphosphate reductase	5.3	44394	0	0	4.25	31.7109	3.5	30.2266
489713477	gi|489713477|ref|WP_003617614.1|DNApolymerase III subunit alpha	9	128670	1	10.1591	0	0	1	10.1724
489713480	gi|489713480|ref|WP_003617617.1|6-phosphofructokinase	5.3	33956	0	0	5	18.3025	5	16.2737
489713481	gi|489713481|ref|WP_003617618.1|pyruvatekinase	5.1	62982	0	0	0	0	3	10.1691
489713488	gi|489713488|ref|WP_003617625.1|RNA-bindingprotein	5	33180	1.66667	10.1841	2.33333	16.8486	1.5	10.1615
489713490	gi|489713490|ref|WP_003617627.1|tyrosinerecombinase XerD	9.7	34467	0	0	1	10.151	0	0
489713502	gi|489713502|ref|WP_003617639.1|cytidylatekinase	5.1	24261	3.5	32.7262	6	30.2307	2.75	22.7049
489713504	gi|489713504|ref|WP_003617641.1|30Sribosomal protein S1	5.5	44237	65.25	98.794	150.75	132.809	155	129.819
489713506	gi|489713506|ref|WP_003617643.1|ribosome-associatedGTPase EngA	6	48636	3.75	22.7178	2.5	15.1943	1	10.1294
489713507	gi|489713507|ref|WP_003617644.1|peptide-bindingprotein	4	47173	7.25	32.7772	5.75	25.2649	4	30.2496
489713521	gi|489713521|ref|WP_003617658.1|hypotheticalprotein	5.6	91963	0	0	1.66667	10.2738	1.5	10.2567
489713527	gi|489713527|ref|WP_003617664.1|LysRfamily transcriptional regulator	6.3	33560	0	0	1.66667	10.1797	5	22.7296
489713533	gi|489713533|ref|WP_003617670.1|argininosuccinatelyase	4.8	51554	0	0	1	10.1759	0	0
489713549	gi|489713549|ref|WP_003617686.1|transcriptionalregulator	4.7	25044	1.66667	13.5602	0	0	0	0
489713551	gi|489713551|ref|WP_003617688.1|histidinekinase	9.5	47544	1	10.139	0	0	0	0
489713552	gi|489713552|ref|WP_003617689.1|CRISPR-associatedprotein Cas3	5.7	91986	0	0	1	10.1386	0	0
489713559	gi|489713559|ref|WP_003617696.1|hypotheticalprotein	6.9	71653	0	0	1.33333	10.1635	0	0
489713569	gi|489713569|ref|WP_003617706.1|3-ketoacyl-CoAthiolase	4.8	38553	3.25	20.2341	3.25	22.2328	0	0
489713571	gi|489713571|ref|WP_003617708.1|hydroxymethylglutaryl-CoAreductase	8.8	43731	0	0	1	10.2322	0	0
489713587	gi|489713587|ref|WP_003617724.1|GTPpyrophosphokinase	6.3	84843	5	22.7004	4.66667	23.5251	8	40.211
489713592	gi|489713592|ref|WP_003617729.1|histidyl-tRNAsynthetase	4.8	48712	12.75	50.2659	21.5	77.7918	22.5	89.3026
489713594	gi|489713594|ref|WP_003617731.1|aspartyl-tRNAsynthetase	4.9	69479	12	57.8433	14.25	41.8359	10.75	45.2939
489713599	gi|489713599|ref|WP_003617736.1|hypotheticalprotein	9.4	65016	1	10.1523	1.33333	10.197	1.66667	10.1766
489713600	gi|489713600|ref|WP_003617737.1|membraneprotein	9.9	40952	1.5	10.1806	0	0	0	0
489713605	gi|489713605|ref|WP_003617742.1|ACPS-malonyltransferase	4.8	34020	12	22.74	13	27.7967	17.5	50.2793
489713608	gi|489713608|ref|WP_003617745.1|3-ketoacyl-ACPreductase	9	25466	39.5	65.3038	33.25	57.7985	29	75.8162
489713609	gi|489713609|ref|WP_003617746.1|3-oxoacyl-ACPsynthase	5.4	42238	153.75	65.4489	247	92.9552	110.75	87.9357
489713613	gi|489713613|ref|WP_003617750.1|acetyl-CoAcarboxylase biotin carboxylase subunit	5.7	50833	11.5	57.7926	13.25	64.2903	10.75	60.2611
489713615	gi|489713615|ref|WP_003617752.1|acetyl-CoAcarboxylase	6.6	27618	9.25	40.2067	23.5	70.2537	15.5	60.2214
489713785	gi|489713785|ref|WP_003617920.1|UDP-N-acetylmuramate--alanineligase	5	48872	1	10.2349	1.75	10.2294	2.5	15.2599
489713794	gi|489713794|ref|WP_003617929.1|penicillin-bindingprotein	10.2	41383	0	0	1	10.1641	0	0
489713852	gi|489713852|ref|WP_003617987.1|asparagine--tRNAligase, partial	4.7	37962	8.25	45.2916	22.25	57.3061	9.5	57.2781
489714045	gi|489714045|ref|WP_003618179.1|DNA-bindingprotein	4.1	21945	1	10.1613	0	0	0	0
489714065	gi|489714065|ref|WP_003618199.1|transcriptionelongation factor GreA	4.5	18009	4	10.2105	0	0	0	0
489714126	gi|489714126|ref|WP_003618260.1|glucosyltransferase	4.7	37033	1	10.1269	0	0	0	0
489714225	gi|489714225|ref|WP_003618358.1|tRNA(guanine-N(7)-)-methyltransferase	6.1	24815	3	10.2655	0	0	0	0
489714228	gi|489714228|ref|WP_003618361.1|tRNA-bindingprotein	4.5	22966	2	13.2792	2	18.2889	1	10.2187
489714231	gi|489714231|ref|WP_003618364.1|UDP-N-acetylmuramate--alanineligase	5	48867	3.66667	13.5472	0	0	0	0
489714325	gi|489714325|ref|WP_003618458.1|DNAmethylase	4.5	62604	2	10.1635	0	0	0	0
489714360	gi|489714360|ref|WP_003618492.1|peptideABC transporter ATPase	5.1	37379	1.25	10.2939	0	0	0	0
489714362	gi|489714362|ref|WP_003618494.1|peptideABC transporter substrate-binding protein	6.4	36147	1	10.195	0	0	0	0
489714377	gi|489714377|ref|WP_003618509.1|celldivision protein FtsY	4.2	48950	2.66667	10.1734	0	0	0	0
489714387	gi|489714387|ref|WP_003618519.1|signalrecognition particle protein	9.7	53047	2.75	10.2685	0	0	0	0
489714433	gi|489714433|ref|WP_003618565.1|1-acyl-sn-glycerol-3-phosphateacyltransferase	10.1	23394	1.5	10.1857	0	0	0	0
489714447	gi|489714447|ref|WP_003618579.1|CDP-diglyceridesynthetase	9.9	29101	1.5	10.1085	0	0	0	0
489714493	gi|489714493|ref|WP_003618625.1|elongationfactor 4	4.8	68557	1	10.1384	0	0	0	0
489714543	gi|489714543|ref|WP_003618674.1|LysRfamily transcriptional regulator	8.2	33872	2.25	10.2334	0	0	0	0
489714566	gi|489714566|ref|WP_003618697.1|aldose1-epimerase	5.2	34108	0	0	2	16.256	0	0
489714576	gi|489714576|ref|WP_003618707.1|hypotheticalprotein	5.2	32115	2.66667	10.1409	0	0	0	0
489714610	gi|489714610|ref|WP_003618741.1|membraneprotein	7.6	25717	2.66667	10.164	0	0	0	0
489714617	gi|489714617|ref|WP_003618748.1|peptidaseM42	4.6	40002	2.33333	10.1985	0	0	0	0
489714667	gi|489714667|ref|WP_003618797.1|hypoxanthinephosphoribosyltransferase	4.7	21088	4.75	20.2262	0	0	0	0
489714683	gi|489714683|ref|WP_003618812.1|ornithinedecarboxylase	5.1	77917	1	10.2243	2	10.2147	0	0
489714730	gi|489714730|ref|WP_003618859.1|phosphocarrierprotein HPr	4.6	9252	2.25	10.1409	0	0	0	0
489714835	gi|489714835|ref|WP_003618963.1|triosephosphateisomerase	4.6	27384	3.25	10.194	0	0	0	0
489714850	gi|489714850|ref|WP_003618978.1|UDP-N-acetylenolpyruvoylglucosaminereductase	6.1	31906	1.5	10.2329	0	0	0	0
489714920	gi|489714920|ref|WP_003619048.1|transcriptionalregulator	4.7	26584	9	18.2728	4	18.2445	4	10.2751
489714939	gi|489714939|ref|WP_003619067.1|PhoPfamily transcriptional regulator	5.4	27902	1	10.1587	0	0	0	0
489714960	gi|489714960|ref|WP_003619088.1|UDP-N-acetylmuramylpeptide synthase	6.1	50203	2	12.7277	0	0	0	0
489714967	gi|489714967|ref|WP_003619095.1|translationfactor Sua5	5	36020	1.5	10.1938	0	0	0	0
489714976	gi|489714976|ref|WP_003619103.1|F0F1ATP synthase subunit B	4.9	18520	4.75	28.309	0	0	0	0
489714985	gi|489714985|ref|WP_003619112.1|rodshape-determining protein MreB	4.8	34950	2	10.2147	0	0	0	0
489714998	gi|489714998|ref|WP_003619125.1|30Sribosomal protein S4	10.2	23521	13.25	42.6971	0	0	0	0
489715018	gi|489715018|ref|WP_003619145.1|rodshape-determining protein Mbl	5	34832	1.75	10.1403	0	0	0	0
489715044	gi|489715044|ref|WP_003619171.1|UDP-diphospho-muramoylpentapeptidebeta-N- acetyl	7.9	40487	3	15.2016	0	0	0	0
489715129	gi|489715129|ref|WP_003619256.1|thymidylatesynthase	6.1	36372	3	15.2173	0	0	0	0
489715316	gi|489715316|ref|WP_003619442.1|GMPsynthase	5.1	57362	2	20.2713	0	0	0	0
489715318	gi|489715318|ref|WP_003619444.1|inosine5'-monophosphate dehydrogenase	5.3	40109	78.75	50.3356	0	0	0	0
489715336	gi|489715336|ref|WP_003619462.1|heatshock protein Hsp20	4.6	15800	35.25	25.3322	2	10.2559	0	0
489715352	gi|489715352|ref|WP_003619478.1|peptideABC transporter substrate-binding protein	10.1	61350	1.5	10.1581	0	0	0	0
489715417	gi|489715417|ref|WP_003619543.1|redox-sensingtranscriptional repressor Rex	9.2	25643	1	10.199	0	0	0	0
489715425	gi|489715425|ref|WP_003619551.1|DNAmismatch repair protein MutL	5.2	72400	0	0	1.33333	10.2086	0	0
489715451	gi|489715451|ref|WP_003619577.1|thioredoxin	4.1	11726	13.75	32.7344	0	0	1.25	10.1682
489715455	gi|489715455|ref|WP_003619581.1|nucleoside-triphosphatediphosphatase	5.5	22295	13.25	10.197	9.25	10.2024	9.75	10.194
489715469	gi|489715469|ref|WP_003619594.1|dipeptidase	4.7	41053	4	10.2721	2.5	10.2696	1.66667	10.2256
489715507	gi|489715507|ref|WP_003619632.1|beta-galactosidase	4.9	114160	151.75	72.8554	6.5	10.2911	36	22.8093
489715541	gi|489715541|ref|WP_003619666.1|celldivision protein	4.5	17511	2	10.2274	0	0	0	0
489715559	gi|489715559|ref|WP_003619684.1|carbamoylphosphate synthase large subunit	5.6	118863	3	20.1841	0	0	0	0
489715662	gi|489715662|ref|WP_003619787.1|short-chaindehydrogenase	6	28616	1.75	10.2491	0	0	0	0
489715689	gi|489715689|ref|WP_003619813.1|6-phosphofructokinase	5	34009	16.75	30.2626	0	0	0	0
489715691	gi|489715691|ref|WP_003619815.1|pyruvatekinase	5.1	62920	6.5	10.1825	0	0	0	0
489715749	gi|489715749|ref|WP_003619873.1|CRISPR-associatedprotein	4.6	39127	3	10.2371	0	0	0	0
489715754	gi|489715754|ref|WP_003619878.1|CRISPR-associatedprotein CasE	9.7	23558	2	10.2351	0	0	0	0
489715799	gi|489715799|ref|WP_003619922.1|acylcarrier protein	3.5	9192	5.75	15.1828	0	0	0	0
489715801	gi|489715801|ref|WP_003619924.1|ACPS-malonyltransferase	4.8	34035	1.75	10.2117	0	0	0	0
489715900	gi|489715900|ref|WP_003620023.1|hypotheticalprotein	4	13755	4.25	10.1977	0	0	0	0
489715994	gi|489715994|ref|WP_003620116.1|DNAtopoisomerase IV subunit B	6.3	72210	1.5	10.2414	0	0	0	0
489715998	gi|489715998|ref|WP_003620120.1|pyrophosphatase	4.6	34283	3.25	10.2813	0	0	0	0
489716027	gi|489716027|ref|WP_003620149.1|5-formyltetrahydrofolatecyclo-ligase	5.2	21487	0	0	1	10.3043	0	0
489716113	gi|489716113|ref|WP_003620235.1|hypotheticalprotein	4.8	6969	4	13.566	0	0	0	0
489716132	gi|489716132|ref|WP_003620254.1|sporecoat protein	5.2	39880	0	0	0	0	4.5	25.2594
489716211	gi|489716211|ref|WP_003620332.1|PTSmannose transporter subunit IIAB	5.1	36569	10	20.3012	0	0	0	0
489716224	gi|489716224|ref|WP_003620345.1|HADfamily hydrolase	6.2	29021	6.75	10.2448	0	0	0	0
489716225	gi|489716225|ref|WP_003620346.1|glutamineamidotransferase	5.2	26998	7	20.2908	0	0	0	0
489716321	gi|489716321|ref|WP_003620441.1|fumaratehydratase	4.8	50941	2.33333	10.2679	0	0	0	0
489716569	gi|489716569|ref|WP_003620688.1|multidrugMFS transporter	9	42188	1.5	10.1671	0	0	0	0
489716640	gi|489716640|ref|WP_003620758.1|DNA-directedRNA polymerase subunit delta	3.6	21809	11	37.8051	0	0	0	0
489716646	gi|489716646|ref|WP_003620764.1|UDP-N-acetylglucosamine1-carboxyvinyltransferase	5.4	45577	2.5	12.6933	0	0	0	0
489716648	gi|489716648|ref|WP_003620766.1|50Sribosomal protein L31	9.4	9408	4.25	10.216	0	0	0	0
489716650	gi|489716650|ref|WP_003620768.1|UDP-N-acetylmuramoyl-tripeptide--D-alanyl-D-alanineligase	4.8	49991	1.5	12.7253	0	0	0	0
489716659	gi|489716659|ref|WP_003620777.1|hypotheticalprotein	9.1	25800	2	10.237	0	0	0	0
489716676	gi|489716676|ref|WP_003620794.1|lysyl-tRNAsynthetase	5.1	57664	17.3333	10.3895	12	10.3589	2	10.3161
489716706	gi|489716706|ref|WP_003620824.1|30Sribosomal protein S7	10.1	17951	33.5	17.873	0	0	0	0
489716716	gi|489716716|ref|WP_003620834.1|30Sribosomal protein S19	10.5	10284	1	10.1488	0	0	0	0
489716718	gi|489716718|ref|WP_003620836.1|30Sribosomal protein S3	10.7	24854	2.66667	20.2178	0	0	0	0
489716731	gi|489716731|ref|WP_003620849.1|30Sribosomal protein S5	10.5	18007	10.25	10.2106	0	0	0	0
489716760	gi|489716760|ref|WP_003620878.1|30Sribosomal protein S9	10.8	14325	1	10.2229	0	0	0	0
489716818	gi|489716818|ref|WP_003620936.1|sexpheromone biosynthesis protein	9.6	41405	3	15.1807	2	10.2443	1.5	10.2446
489716968	gi|489716968|ref|WP_003621085.1|uracilphosphoribosyltransferase	6.2	20040	3.5	20.1757	0	0	0	0
489716994	gi|489716994|ref|WP_003621111.1|16SrRNA methyltransferase	6	26584	1	10.1674	0	0	0	0
489717010	gi|489717010|ref|WP_003621127.1|UDP-N-acetylmuramoylalanyl-D-glutamate--2,6-diaminopimelateligase	5.2	56714	3	10.2442	0	0	0	0
489717077	gi|489717077|ref|WP_003621194.1|glycosyltransferase	7.9	47337	0	0	0	0	1	10.2694
489717099	gi|489717099|ref|WP_003621216.1|glutamineABC transporter ATP-binding protein	5.7	28329	1.5	10.2007	0	0	0	0
489717244	gi|489717244|ref|WP_003621361.1|hypotheticalprotein	12	4923	10	20.3168	0	0	0	0
489717248	gi|489717248|ref|WP_003621365.1|membraneprotein	6	20924	2	10.2434	0	0	0	0
489717413	gi|489717413|ref|WP_003621530.1|fructose-2,6-bisphosphatase	5.5	24728	2	10.2881	1.5	10.2805	1.33333	10.2679
489717454	gi|489717454|ref|WP_003621571.1|homoserineO-succinyltransferase	6.8	29870	1	10.2508	0	0	0	0
489717587	gi|489717587|ref|WP_003621704.1|adeninedeaminase	5.8	62390	1	10.2261	0	0	0	0
489717685	gi|489717685|ref|WP_003621801.1|homoserinekinase	5.4	30633	1	10.2853	0	0	0	0
489717762	gi|489717762|ref|WP_003621878.1|ABCtransporter ATP-binding protein	5.2	26461	0	0	1	10.2032	1	10.2319
489717781	gi|489717781|ref|WP_003621897.1|hypotheticalprotein	4.2	8251	5.75	30.2143	0	0	0	0
489717799	gi|489717799|ref|WP_003621915.1|50Sribosomal protein L1	9.5	24626	7.75	10.2092	0	0	0	0
489717809	gi|489717809|ref|WP_003621925.1|50Sribosomal protein L10	4.8	18192	7.75	10.2461	0	0	0	0
489717812	gi|489717812|ref|WP_003621928.1|50Sribosomal protein L7/L12	4.4	12346	3	10.1546	0	0	0	0
489717857	gi|489717857|ref|WP_003621973.1|hypotheticalprotein	4.5	11721	1.5	12.7061	1	10.1481	0	0
489717863	gi|489717863|ref|WP_003621979.1|hypotheticalprotein	7.2	12888	1	10.1316	0	0	0	0
489717913	gi|489717913|ref|WP_003622029.1|seryl-tRNAsynthetase	5	49262	4.75	24.8353	5.75	27.2988	5.5	22.802
489718186	gi|489718186|ref|WP_003622302.1|aminopeptidase	5	49571	43	27.8014	0	0	1	10.1266
489718190	gi|489718190|ref|WP_003622306.1|adenylosuccinatesynthetase	5.4	47035	5.75	27.2928	0	0	0	0
489718314	gi|489718314|ref|WP_003622430.1|DEAD/DEAHbox helicase	9.6	53761	4.5	17.6871	0	0	0	0
489718318	gi|489718318|ref|WP_003622434.1|hypotheticalprotein	9.1	25814	1	10.1582	0	0	0	0
489718325	gi|489718325|ref|WP_003622441.1|heatshock protein Hsp33	4.8	31573	1	10.1666	0	0	0	0
489718343	gi|489718343|ref|WP_003622459.1|ATP-dependentClp protease ATP-binding protein	5.8	90962	4.25	10.1804	0	0	0	0
489718349	gi|489718349|ref|WP_003622465.1|elongationfactor P	4.7	76554	14.5	32.7023	4	10.256	4	12.7736
489718352	gi|489718352|ref|WP_003622468.1|30Sribosomal protein S10	9.9	11578	5.75	17.6768	0	0	0	0
489718360	gi|489718360|ref|WP_003622476.1|adenylatekinase	5.1	24210	1	10.1593	0	0	0	0
489718400	gi|489718400|ref|WP_003622516.1|acetylglucosaminyldiphosphoundecaprenolacetyl-beta-D-mannosaminyltra	9.5	27304	1	10.1799	0	0	0	0
489718467	gi|489718467|ref|WP_003622583.1|glutamateracemase	5	28280	1.25	10.2412	0	0	0	0
489718473	gi|489718473|ref|WP_003622589.1|arginineABC transporter ATP-binding protein	6.3	27650	3.25	20.1916	0	0	0	0
489718479	gi|489718479|ref|WP_003622595.1|glutamineABC transporter permease	9	24847	2	10.1931	0	0	0	0
489718491	gi|489718491|ref|WP_003622607.1|Purinenucleosidase	4.5	33650	6.75	30.2262	0	0	0	0
489718503	gi|489718503|ref|WP_003622619.1|aluminumresistance protein	4.6	45718	1.5	10.1925	0	0	0	0
489718552	gi|489718552|ref|WP_003622668.1|RNAmethyltransferase	6	21566	1	10.1605	0	0	0	0
489718571	gi|489718571|ref|WP_003622687.1|preproteintranslocase subunit SecA	4.9	91665	8.5	40.2757	0	0	0	0
489718577	gi|489718577|ref|WP_003622693.1|thioredoxinreductase	4.8	33692	2	10.2018	0	0	0	0
489718586	gi|489718586|ref|WP_003622702.1|hypotheticalprotein	4.7	37244	1	10.2396	0	0	0	0
489718608	gi|489718608|ref|WP_003622724.1|HADfamily hydrolase	4.6	32078	1.25	10.2134	0	0	0	0
489718654	gi|489718654|ref|WP_003622770.1|transcriptionalregulator	4.6	26584	2	10.127	0	0	0	0
489718698	gi|489718698|ref|WP_003622814.1|terminase	6	45654	0	0	0	0	1	10.1287
489718890	gi|489718890|ref|WP_003623006.1|glycine-tRNAsynthetase subunit beta	4.8	77448	1	10.1446	1	10.1505	1	10.1118
489719041	gi|489719041|ref|WP_003623157.1|peptidylprolylisomerase	10.3	33131	6	32.7211	1	10.1107	1	10.1115
489719043	gi|489719043|ref|WP_003623159.1|orotatephosphoribosyltransferase	5.3	23256	2	10.2845	0	0	0	0
489719079	gi|489719079|ref|WP_003623195.1|acetyl-CoAcarboxylase biotin carboxylase subunit	5.7	50817	2	10.155	2.5	10.2179	0	0
489719171	gi|489719171|ref|WP_003623287.1|threonyl-tRNAsynthetase	4.9	72890	13.5	27.8259	0	0	12.5	20.2895
489719239	gi|489719239|ref|WP_003623355.1|cobaltABC transporter ATP-binding protein	5	64241	1	10.2136	0	0	0	0
489719267	gi|489719267|ref|WP_003623383.1|deoxyadenosinekinase	4.7	25543	2	10.3257	0	0	0	0
489719396	gi|489719396|ref|WP_003623512.1|hypotheticalprotein	9.4	17441	2	10.1589	0	0	0	0
489719403	gi|489719403|ref|WP_003623519.1|cysteinedesulfurase	5.9	42292	2.33333	13.5648	2.25	10.1928	1	10.1549
489719446	gi|489719446|ref|WP_003623562.1|ATP-dependentprotease	4.9	46440	4.5	15.2062	0	0	0	0
489719448	gi|489719448|ref|WP_003623564.1|GTP-bindingprotein YsxC	9.3	22767	1.5	10.284	1	10.2446	0	0
489719534	gi|489719534|ref|WP_003623650.1|DNAgyrase subunit B	5.9	72969	0	0	2	10.2287	1.66667	10.2055
489719679	gi|489719679|ref|WP_003623795.1|DEAD/DEAHbox helicase	10.4	51395	1.5	10.1464	0	0	0	0
489719725	gi|489719725|ref|WP_003623841.1|PhoPfamily transcriptional regulator	5	28128	2	10.2682	0	0	0	0
489720011	gi|489720011|ref|WP_003624127.1|ribonuclease	7.5	28396	1	10.1826	0	0	0	0
489720130	gi|489720130|ref|WP_003624246.1|arginyl-tRNAsynthetase	5.1	64169	15.25	60.256	0	0	0	0
489720175	gi|489720175|ref|WP_003624291.1|ribosome-associatedGTPase EngA	5.8	48624	1	10.2579	0	0	0	0
489720203	gi|489720203|ref|WP_003624319.1|histidyl-tRNAsynthetase	4.8	48731	2	13.5815	0	0	0	0
489720284	gi|489720284|ref|WP_003624400.1|esterase	4.7	29568	4.5	10.2475	0	0	0	0
489720305	gi|489720305|ref|WP_003624421.1|poly-gamma-glutamatebiosynthesis protein	9.9	55379	1	10.144	0	0	0	0
490696905	gi|490696905|ref|WP_004560528.1|F0F1ATP synthase subunit B	5.9	18501	2.25	10.2231	0	0	0	0
490696906	gi|490696906|ref|WP_004560529.1|valyl-tRNAsynthetase	5.2	100948	1.33333	10.2084	1	10.2292	1	10.1327
490696979	gi|490696979|ref|WP_004560600.1|N5-carboxyaminoimidazoleribonucleotide mutase	5.9	17195	2.5	15.273	2.5	22.7586	0	0
490696997	gi|490696997|ref|WP_004560618.1|adenosinedeaminase	5	37368	1	10.2312	0	0	0	0
490697014	gi|490697014|ref|WP_004560635.1|X-Prodipeptidase	4.9	40328	5	32.196	2.75	20.2163	1.75	12.6887
490697018	gi|490697018|ref|WP_004560639.1|hypotheticalprotein	5	67605	0	0	0	0	26.75	115.261
490697083	gi|490697083|ref|WP_004560698.1|ATP-dependentClp protease ATP-binding protein	5.6	77007	0	0	0	0	1	10.2056
490697169	gi|490697169|ref|WP_004560774.1|tRNApseudouridine synthase B	5.7	33171	1	10.1353	0	0	0	0
490697176	gi|490697176|ref|WP_004560781.1|ribosomerecycling factor	6	20741	1	10.1131	0	0	0	0
490697177	gi|490697177|ref|WP_004560782.1|elongationfactor Ts	4.9	37428	35.25	32.8739	0	0	0	0
490697180	gi|490697180|ref|WP_004560785.1|homoserinedehydrogenase	4.8	41276	3	10.2281	0	0	0	0
490697182	gi|490697182|ref|WP_004560787.1|hypotheticalprotein	9.9	9115	1	10.2186	0	0	0	0
490697197	gi|490697197|ref|WP_004560802.1|celldivision protein FtsY	4.2	48950	2.5	10.1911	0	0	0	0
490697310	gi|490697310|ref|WP_004560911.1|ornithinedecarboxylase	6	80185	1	10.2022	0	0	0	0
495735884	gi|495735884|ref|WP_008460463.1|MULTISPECIES:glycerol-3-phosphate cytidylyltrans	5.8	17581	0	0	2	10.1823	0	0
499862726	gi|499862726|ref|WP_011543460.1|DNApolymerase III subunit beta	4.5	41192	1	10.1901	0	0	0	0
499862728	gi|499862728|ref|WP_011543462.1|DNAgyrase subunit B	5.8	72988	2.33333	16.8548	0	0	0	0
499862731	gi|499862731|ref|WP_011543465.1|30Sribosomal protein S18	11.2	8929	48.5	37.9064	0	0	0	0
499862733	gi|499862733|ref|WP_011543467.1|50Sribosomal protein L9	10	16851	0	0	2	10.1247	0	0
499862734	gi|499862734|ref|WP_011543468.1|DNAhelicase	4.6	50641	2	10.2268	0	0	0	0
499862736	gi|499862736|ref|WP_011543470.1|ABCtransporter ATP-binding protein	9.8	79061	4	23.7192	0	0	0	0
499862758	gi|499862758|ref|WP_011543492.1|hypotheticalprotein	5.3	29817	2	15.2888	0	0	0	0
499862766	gi|499862766|ref|WP_011543500.1|exodeoxyribonuclease	5.4	31149	3	17.7085	0	0	0	0
499862767	gi|499862767|ref|WP_011543501.1|hypotheticalprotein	10.8	30518	1.33333	10.136	0	0	0	0
499862769	gi|499862769|ref|WP_011543503.1|D-lactatedehydrogenase	4.7	37050	50.75	37.8612	2.75	10.2191	8.75	18.307
499862775	gi|499862775|ref|WP_011543509.1|hypotheticalprotein	5.4	26133	3	16.8575	0	0	0	0
499862777	gi|499862777|ref|WP_011543511.1|5-methyltetrahydropteroyltriglutamate--homocysteinemethyltransferase	4.6	42097	0	0	1	10.1055	0	0
499862781	gi|499862781|ref|WP_011543515.1|L-lactatedehydrogenase	4.8	32685	4.25	17.7426	0	0	0	0
499862790	gi|499862790|ref|WP_011543524.1|serineprotease	10	43789	10.5	45.2339	0	0	0	0
499862806	gi|499862806|ref|WP_011543540.1|NAD-dependentdeacetylase	5.7	25740	2.25	15.1826	0	0	0	0
499862810	gi|499862810|ref|WP_011543544.1|ribose-phosphatepyrophosphokinase	5.6	36824	10	20.2705	0	0	2.25	10.2402
499862811	gi|499862811|ref|WP_011543545.1|TetRfamily transcriptional regulator	6	26165	3.25	12.7407	0	0	0	0
499862818	gi|499862818|ref|WP_011543552.1|hypotheticalprotein	6.7	112680	6.25	42.2446	0	0	0	0
499862820	gi|499862820|ref|WP_011543554.1|universalstress protein UspA	4.7	17752	1.5	10.2317	0	0	0	0
499862821	gi|499862821|ref|WP_011543555.1|phosphonateABC transporter substrate-binding pro	10.3	34230	20.75	40.3097	0	0	0	0
499862822	gi|499862822|ref|WP_011543556.1|phosphonateABC transporter ATP-binding protein	9.5	28588	1.5	12.6522	0	0	0	0
499862826	gi|499862826|ref|WP_011543560.1|asparaginesynthase	6.2	75627	1	10.1391	0	0	0	0
499862830	gi|499862830|ref|WP_011543564.1|peptidaseM13	4.6	71943	9.5	27.8094	0	0	0	0
499862832	gi|499862832|ref|WP_011543566.1|hypotheticalprotein	8.9	33643	1.33333	10.1817	0	0	0	0
499862834	gi|499862834|ref|WP_011543568.1|N-acetylmuramoyl-L-alanineamidase	10.1	58248	1.66667	10.2275	0	0	0	0
499862839	gi|499862839|ref|WP_011543573.1|hypotheticalprotein	10.1	115647	2	10.1189	0	0	0	0
499862847	gi|499862847|ref|WP_011543581.1|aminoacid ABC transporter substrate-binding prot	10.5	32001	1	10.1777	0	0	0	0
499862849	gi|499862849|ref|WP_011543583.1|tyrosyl-tRNAsynthetase	5.5	47551	1	10.2502	0	0	0	0
499862850	gi|499862850|ref|WP_011543584.1|pyridoxamine5'-phosphate oxidase	5.5	13344	25.25	57.7727	0	0	0	0
499862851	gi|499862851|ref|WP_011543585.1|hypotheticalprotein	6.4	48462	1	10.1765	0	0	0	0
499862853	gi|499862853|ref|WP_011543587.1|peptideABC transporter substrate-binding protein	10.1	60236	37.25	62.7935	0	0	0	0
499862854	gi|499862854|ref|WP_011543588.1|peptideABC transporter substrate-binding protein	10	59530	4	12.6884	0	0	0	0
499862855	gi|499862855|ref|WP_011543589.1|peptideABC transporter permease	9.3	33349	2	10.2113	1.75	10.252	1.66667	10.2039
499862856	gi|499862856|ref|WP_011543590.1|peptideABC transporter permease	9.3	37535	1.5	15.2038	0	0	0	0
499862857	gi|499862857|ref|WP_011543591.1|peptideABC transporter substrate-binding protein	6	36163	2	15.1937	2	10.236	1.75	10.198
499862858	gi|499862858|ref|WP_011543592.1|aminopeptidase	5	49986	1.66667	10.1712	0	0	0	0
499862859	gi|499862859|ref|WP_011543593.1|transcriptionelongation factor GreA	6.4	17616	1	10.1613	0	0	0	0
499862867	gi|499862867|ref|WP_011543601.1|carboxylate--amineligase	5.8	48917	3.25	10.2004	0	0	0	0
499862872	gi|499862872|ref|WP_011543606.1|nicotinatephosphoribosyltransferase	5.3	56094	1.5	10.2185	0	0	0	0
499862873	gi|499862873|ref|WP_011543607.1|hypotheticalprotein	10.2	29767	1	10.2051	0	0	0	0
499862885	gi|499862885|ref|WP_011543619.1|magnesium-transportingATPase	5.4	98623	3.5	10.2492	0	0	0	0
499862888	gi|499862888|ref|WP_011543622.1|purineoperon repressor	6.2	30443	2	13.585	0	0	0	0
499862890	gi|499862890|ref|WP_011543624.1|hypotheticalprotein	10.7	25192	2.25	10.1355	0	0	0	0
499862892	gi|499862892|ref|WP_011543626.1|CTPsynthase	5.4	60780	12.5	47.7461	0	0	0	0
499862896	gi|499862896|ref|WP_011543630.1|celldivision protein FtsH	4.8	80272	9.25	32.7601	0	0	0	0
499862899	gi|499862899|ref|WP_011543633.1|tRNA-dihydrouridinesynthase	6.5	38661	1	10.1279	0	0	0	0
499862903	gi|499862903|ref|WP_011543637.1|histidinekinase	4.5	16392	2	10.2943	0	0	0	0
499862904	gi|499862904|ref|WP_011543638.1|DNA-directedRNA polymerase subunit beta	4.8	135844	12.5	30.2847	0	0	0	0
499862905	gi|499862905|ref|WP_011543639.1|DNA-directedRNA polymerase subunit beta'	6	136288	14.75	42.7854	0	0	0	0
499862906	gi|499862906|ref|WP_011543640.1|50Sribosomal protein L4	10.7	22592	8	20.2173	0	0	0	0
499862907	gi|499862907|ref|WP_011543641.1|50Sribosomal protein L2	10.9	30270	80.75	10.249	2	10.1588	0	0
499862910	gi|499862910|ref|WP_011543644.1|DNA-directedRNA polymerase subunit alpha	4.7	34757	3	12.6748	1	10.145	0	0
499862911	gi|499862911|ref|WP_011543645.1|cobaltABC transporter ATP-binding protein	4.4	30846	1	10.1097	0	0	0	0
499862918	gi|499862918|ref|WP_011543652.1|hypotheticalprotein	4.6	41325	2	10.1794	0	0	0	0
499862919	gi|499862919|ref|WP_011543653.1|hypotheticalprotein	4.9	38351	1	10.1326	0	0	0	0
499862922	gi|499862922|ref|WP_011543656.1|NADsynthetase	4.7	30894	2	10.1933	0	0	0	0
499862923	gi|499862923|ref|WP_011543657.1|haloaciddehalogenase	5.1	96180	4.25	27.7551	0	0	0	0
499862931	gi|499862931|ref|WP_011543665.1|NAD-dependentDNA ligase LigA	5	74206	2	12.9258	0	0	0	0
499862933	gi|499862933|ref|WP_011543667.1|aspartyl/glutamyl-tRNAamidotransferase subunit A	4.7	51938	4	25.1936	0	0	0	0
499862934	gi|499862934|ref|WP_011543668.1|lipidkinase	5.2	33337	2	10.2259	0	0	0	0
499862935	gi|499862935|ref|WP_011543669.1|RNAmethyltransferase	7.5	50887	2.25	12.6452	0	0	0	0
499862945	gi|499862945|ref|WP_011543679.1|AsnCfamily transcriptional regulator	4.8	18858	3.75	10.2428	0	0	0	0
499862946	gi|499862946|ref|WP_011543680.1|glucosamine--fructose-6-phosphateaminotransferase	5	65669	4.75	17.7772	0	0	0	0
499862947	gi|499862947|ref|WP_011543681.1|phosphoenolpyruvatecarboxylase	5.5	103283	5.5	32.7319	0	0	0	0
499862950	gi|499862950|ref|WP_011543684.1|peptidaseU34	4.7	53508	8.5	19.2431	6.5	10.2202	8	10.2995
499862952	gi|499862952|ref|WP_011543686.1|glutamineABC transporter permease	9.4	23690	1.66667	10.176	0	0	0	0
499862953	gi|499862953|ref|WP_011543687.1|exopolyphosphatase	9.6	57593	1.66667	10.1787	0	0	0	0
499862954	gi|499862954|ref|WP_011543688.1|polyphosphatekinase	5.8	83250	2.66667	16.8611	1.33333	10.1953	3	10.2657
499862957	gi|499862957|ref|WP_011543691.1|ribulose-phosphate3-epimerase	4.6	23728	1.66667	10.2318	0	0	0	0
499862959	gi|499862959|ref|WP_011543693.1|phosphoketolase	5	90873	4	10.2222	0	0	1	10.1565
499862970	gi|499862970|ref|WP_011543704.1|UDP-N-acetylglucosamine2-epimerase	5.3	42464	4	20.2943	1	10.2743	0	0
499862971	gi|499862971|ref|WP_011543705.1|UTP--glucose-1-phosphateuridylyltransferase	6.5	33893	9.75	30.3166	0	0	0	0
499862972	gi|499862972|ref|WP_011543706.1|RNAmethyltransferase	9.6	51711	4.5	22.7573	0	0	0	0
499862979	gi|499862979|ref|WP_011543713.1|ATP-dependentClp protease ClpE	5.2	81736	18.75	72.752	2	10.1583	3.66667	10.1718
499862980	gi|499862980|ref|WP_011543714.1|phosphoenolpyruvate-proteinphosphotransferase	4.6	63067	83.5	55.3462	0	0	0	0
499862986	gi|499862986|ref|WP_011543720.1|PTSsorbitol transporter subunit IIA	4.9	14127	1	10.1884	3	10.1698	1.75	10.1729
499862989	gi|499862989|ref|WP_011543723.1|recombinaseRecA	7.4	35592	2	16.2637	2	10.2187	0	0
499862990	gi|499862990|ref|WP_011543724.1|ribonuclease	5.5	61092	3	12.6853	0	0	0	0
499862992	gi|499862992|ref|WP_011543726.1|sigma-54modulation protein	5.2	21931	10.25	24.7597	0	0	0	0
499862993	gi|499862993|ref|WP_011543727.1|HPrkinase/phosphorylase	5.3	36051	1	10.2696	0	0	0	0
499862998	gi|499862998|ref|WP_011543732.1|ATP-dependentClp protease proteolytic subunit	4.9	21348	2.25	12.7608	3.75	15.3086	1.75	18.8173
499863005	gi|499863005|ref|WP_011543739.1|phosphoglucosaminemutase	4.8	48870	6.75	27.7946	0	0	0	0
499863015	gi|499863015|ref|WP_011543749.1|methioninesulfoxide reductase A	4.5	19776	1	10.1215	0	0	0	0
499863016	gi|499863016|ref|WP_011543750.1|metalABC transporter substrate-binding protein	9.9	32639	1	10.1484	0	0	0	0
499863019	gi|499863019|ref|WP_011543753.1|acetatekinase	4.9	43184	7.5	32.7628	0	0	0	0
499863020	gi|499863020|ref|WP_011543754.1|histidinekinase	9.7	59493	1	10.2022	0	0	0	0
499863023	gi|499863023|ref|WP_011543757.1|glucose-6-phosphateisomerase	4.7	49289	3	10.2004	0	0	0	0
499863028	gi|499863028|ref|WP_011543762.1|F0F1ATP synthase subunit beta	4.6	52240	9.25	25.2411	3.5	17.7619	2.5	12.7444
499863033	gi|499863033|ref|WP_011543767.1|thiaminebiosynthesis protein ThiI	6.4	44841	2	10.2822	1	10.2136	0	0
499863034	gi|499863034|ref|WP_011543768.1|valyl-tRNAsynthetase	5.1	100897	4	25.2062	0	0	0	0
499863035	gi|499863035|ref|WP_011543769.1|folylpolyglutamatesynthase	5.9	46186	0	0	1	10.1617	0	0
499863038	gi|499863038|ref|WP_011543772.1|rodshape-determining protein MreC	10.1	28460	1	10.1227	1	10.1292	0	0
499863040	gi|499863040|ref|WP_011543774.1|UDP-N-acetylmuramoyl-L-alanyl-D-glutamatesynthetase	5.6	50353	3.5	10.2603	0	0	0	0
499863042	gi|499863042|ref|WP_011543776.1|celldivision protein FtsA	5.4	49834	1	10.1271	0	0	0	0
499863046	gi|499863046|ref|WP_011543780.1|isoleucyl-tRNAsynthetase	5	105951	7.5	22.7797	0	0	0	0
499863050	gi|499863050|ref|WP_011543784.1|pyridinenucleotide-disulfide oxidoreductase	6.1	48637	4.5	17.2776	0	0	2	10.19
499863060	gi|499863060|ref|WP_011543794.1|hypotheticalprotein	5.5	24903	7	29.8105	0	0	0	0
499863079	gi|499863079|ref|WP_011543813.1|30Sribosomal protein S1	5.3	44238	30.75	30.2847	0	0	0	0
499863081	gi|499863081|ref|WP_011543815.1|LysRfamily transcriptional regulator	5.7	35871	2.5	15.1703	2	10.2043	1.66667	10.2016
499863086	gi|499863086|ref|WP_011543820.1|CRISPR-associatedprotein	4.9	104518	1.5	10.1634	0	0	0	0
499863087	gi|499863087|ref|WP_011543821.1|CRISPR-associatedprotein	5.1	66069	5.25	37.7567	0	0	0	0
499863088	gi|499863088|ref|WP_011543822.1|CRISPR-associatedprotein CasB	9.4	23331	2	10.2373	0	0	0	0
499863089	gi|499863089|ref|WP_011543823.1|CRISPR-associatedprotein	4.6	39099	11.5	20.3306	0	0	0	0
499863090	gi|499863090|ref|WP_011543824.1|CRISPR-associatedprotein	8.7	26630	2.5	15.2247	0	0	0	0
499863092	gi|499863092|ref|WP_011543826.1|GTPpyrophosphokinase	5.3	23531	1	10.3066	0	0	0	0
499863095	gi|499863095|ref|WP_011543829.1|3-ketoacyl-CoAthiolase	4.8	38552	2	10.2309	0	0	0	0
499863098	gi|499863098|ref|WP_011543832.1|aminoacyl-tRNAdeacylase	9.2	18387	1.66667	10.2241	0	0	0	0
499863099	gi|499863099|ref|WP_011543833.1|50Sribosomal protein L11 methyltransferase	4.3	34877	2	14.731	0	0	0	0
499863100	gi|499863100|ref|WP_011543834.1|GTPpyrophosphokinase	6.7	84892	1.33333	12.8886	0	16.1556	0	16.1597
499863102	gi|499863102|ref|WP_011543836.1|aspartyl-tRNAsynthetase	4.8	69465	2	10.244	0	0	0	0
499863106	gi|499863106|ref|WP_011543840.1|3-oxoacyl-ACPsynthase	5.2	42294	97	32.8918	0	0	0	0
499863107	gi|499863107|ref|WP_011543841.1|acetyl-CoAcarboxylase	4.6	17361	11.75	10.2399	0	0	0	0
499863109	gi|499863109|ref|WP_011543843.1|acetyl-CoAcarboxylase carboxyl transferase subun	8.6	31552	2	10.1762	1	10.1574	0	0
499863110	gi|499863110|ref|WP_011543844.1|acetyl-CoAcarboxylase	6.5	27269	8	15.2141	0	0	0	0
499863111	gi|499863111|ref|WP_011543845.1|enoyl-ACPreductase	5.1	26844	8.75	34.2406	0	0	0	0
499863117	gi|499863117|ref|WP_011543851.1|hypotheticalprotein	10.1	26589	1	10.1704	2	10.1453	1	10.129
499863130	gi|499863130|ref|WP_011543864.1|HADfamily hydrolase	4.6	29666	1	10.1389	0	0	0	0
499863131	gi|499863131|ref|WP_011543865.1|membraneprotein	10	23680	2	10.1928	0	0	0	0
499863133	gi|499863133|ref|WP_011543867.1|mevalonatekinase	5.4	31316	2	10.2126	0	0	0	0
499863143	gi|499863143|ref|WP_011543877.1|RNAmethyltransferase	8.6	42529	1	10.1458	0	0	0	0
499863145	gi|499863145|ref|WP_011543879.1|hypotheticalprotein	4.8	46877	1	10.2084	0	0	0	0
499863153	gi|499863153|ref|WP_011543887.1|hypotheticalprotein	4.9	22268	0	0	0	0	1	10.1145
499863155	gi|499863155|ref|WP_011543889.1|restrictionendonuclease subunit R	5.1	116348	1.5	10.2353	0	0	0	0
499863156	gi|499863156|ref|WP_011543890.1|restrictionendonuclease subunit M	4.5	60185	6	22.7827	0	0	0	0
499863157	gi|499863157|ref|WP_011543891.1|TypeI restriction-modification system, specifici	9.4	46946	2.75	12.7643	0	0	0	0
499863160	gi|499863160|ref|WP_011543894.1|hypotheticalprotein	4.7	24446	3.5	20.2225	0	0	0	0
499863161	gi|499863161|ref|WP_011543895.1|peptideABC transporter substrate-binding protein	10	59859	1	10.2374	0	0	0	0
499863180	gi|499863180|ref|WP_011543914.1|ABCtransporter ATP-binding protein	5.7	64132	1.5	10.1826	0	0	0	0
499863185	gi|499863185|ref|WP_011543919.1|phosphoglycolatephosphatase	4.9	26385	1.5	10.1485	0	0	0	0
499863196	gi|499863196|ref|WP_011543930.1|pyrrolidone-carboxylatepeptidase	5.1	21924	1	10.2962	0	0	0	0
499863198	gi|499863198|ref|WP_011543932.1|glyceraldehyde-3-phosphatedehydrogenase	5.1	51025	4.75	25.2423	1.5	10.1911	1.33333	10.2192
499863204	gi|499863204|ref|WP_011543938.1|peptidaseS8	8.8	211592	1	10.1653	0	0	0	0
499863208	gi|499863208|ref|WP_011543942.1|asparaginesynthase	5.2	38787	2.25	15.2844	0	0	0	0
499863220	gi|499863220|ref|WP_011543954.1|DNAmethyltransferase	4.7	71112	1	10.1327	0	0	0	0
499863222	gi|499863222|ref|WP_011543956.1|helicase	5.1	124800	0	0	0	0	1	10.1015
499863225	gi|499863225|ref|WP_011543959.1|ATPase	5.2	81401	5	19.2389	0	0	0	0
499863227	gi|499863227|ref|WP_011543961.1|RNApolymerase sigma factor RpoD	5	42831	1.5	10.2013	0	0	0	0
499863230	gi|499863230|ref|WP_011543964.1|glycine-tRNAsynthetase subunit beta	5	78750	18.75	57.3061	11	26.7572	6.5	26.2417
499863231	gi|499863231|ref|WP_011543965.1|GTPaseEra	6.6	34075	2.75	10.2181	0	0	0	0
499863262	gi|499863262|ref|WP_011543996.1|molecularchaperone DnaJ	8.6	40917	1.75	10.2093	0	0	0	0
499863263	gi|499863263|ref|WP_011543997.1|co-chaperoneGrpE	5.3	20599	4	17.8146	0	0	0	0
499863268	gi|499863268|ref|WP_011544002.1|translationinitiation factor IF-2	9.7	90867	4.25	20.2205	0	0	0	0
499863271	gi|499863271|ref|WP_011544005.1|prolyl-tRNAsynthetase	4.9	62759	6.75	29.2827	3.66667	10.2579	2	12.2676
499863272	gi|499863272|ref|WP_011544006.1|30Sribosomal protein S2	4.8	28387	65.5	27.2345	0	0	0	0
499863274	gi|499863274|ref|WP_011544008.1|ABCtransporter ATP-binding protein	6.6	65679	1.33333	10.2661	0	0	0	0
499863276	gi|499863276|ref|WP_011544010.1|hypotheticalprotein	4.5	20058	1	10.3246	0	0	0	0
499863283	gi|499863283|ref|WP_011544017.1|30Sribosomal protein S16	10.3	10508	2	10.154	0	0	0	0
499863288	gi|499863288|ref|WP_011544022.1|peptideABC transporter substrate-binding protein	10	65884	8	20.249	0	0	0	0
499863291	gi|499863291|ref|WP_011544025.1|phosphateacyltransferase	5	35688	4.25	17.762	0	0	0	0
499863293	gi|499863293|ref|WP_011544027.1|dihydroxyacetonekinase	4.2	59907	2	12.756	0	0	0	0
499863309	gi|499863309|ref|WP_011544043.1|guanylatekinase	5.5	22968	3	10.1592	0	0	0	0
499863312	gi|499863312|ref|WP_011544046.1|exodeoxyribonucleaseVII large subunit	6.8	51619	1	10.1983	0	0	0	0
499863316	gi|499863316|ref|WP_011544050.1|X-Prodipeptidase	4.8	40346	1.5	10.204	0	0	0	0
499863317	gi|499863317|ref|WP_011544051.1|50Sribosomal protein L27	10.7	10919	6	10.1948	0	0	0	0
499863320	gi|499863320|ref|WP_011544054.1|adenylosuccinatelyase	5.7	48918	3.33333	10.205	9.25	10.2122	2.5	10.1939
499863324	gi|499863324|ref|WP_011544058.1|x-prolyl-dipeptidylaminopeptidase	5	88411	2.25	12.7411	0	0	0	0
499863328	gi|499863328|ref|WP_011544062.1|adenosinedeaminase	4.8	37306	1.33333	10.2324	0	0	0	0
499863332	gi|499863332|ref|WP_011544066.1|glutaminesynthetase	4.9	50160	34	22.8442	0	0	0	0
499863336	gi|499863336|ref|WP_011544070.1|celldivision protein FtsI	9.9	76356	2	13.565	1	10.2186	0	0
499863338	gi|499863338|ref|WP_011544072.1|phenylalanyl-tRNAsynthetase subunit beta	4.7	88008	10	32.7312	0	0	0	0
499863339	gi|499863339|ref|WP_011544073.1|rRNAmethyltransferase	7.8	28341	1	10.229	0	0	0	0
499863341	gi|499863341|ref|WP_011544075.1|hypotheticalprotein	10.6	35298	3.25	17.7118	1	10.2009	2	10.1996
499863342	gi|499863342|ref|WP_011544076.1|hypotheticalprotein	6.4	43532	2	15.1605	0	0	0	0
499863343	gi|499863343|ref|WP_011544077.1|nicotinicacid mononucleotide adenylyltransferase	9.4	24128	1.75	10.2952	0	0	0	0
499863347	gi|499863347|ref|WP_011544081.1|primosomalprotein DnaI	7.4	34362	1	10.141	0	0	1	10.1195
499863349	gi|499863349|ref|WP_011544083.1|5-hydroxymethyluracilDNA glycosylase	8.8	31043	2	10.3184	0	0	0	0
499863351	gi|499863351|ref|WP_011544085.1|tRNA(guanine-N(7)-)-methyltransferase	5.7	24874	1.33333	10.2695	0	0	0	0
499863357	gi|499863357|ref|WP_011544091.1|hypotheticalprotein	5.1	90195	1	10.1571	0	0	0	0
499863365	gi|499863365|ref|WP_011544099.1|D-alanyl-D-alaninecarboxypeptidase	10.2	45463	1.5	10.1949	0	0	0	0
499863370	gi|499863370|ref|WP_011544104.1|leucyl-tRNAsynthetase	5.3	91962	10.75	31.8165	0	0	0	0
499863373	gi|499863373|ref|WP_011544107.1|5'-nucleotidase	5.5	54287	1.5	23.217	0	0	0	0
499863375	gi|499863375|ref|WP_011544109.1|dipeptidase	4.7	41069	13	10.2577	0	0	0	0
499863377	gi|499863377|ref|WP_011544111.1|nucleoside-triphosphatediphosphatase	5.3	22295	14	29.2286	0	0	0	0
499863380	gi|499863380|ref|WP_011544114.1|glucose-6-phosphate1-dehydrogenase	5.4	54415	2	15.1557	0	0	0	0
499863383	gi|499863383|ref|WP_011544117.1|DNAmismatch repair protein MutS	5.2	95653	0	0	1	10.227	0	0
499863385	gi|499863385|ref|WP_011544119.1|ABCtransporter	5	72415	1	10.2301	0	0	0	0
499863387	gi|499863387|ref|WP_011544121.1|acetyltransferase	6.4	20077	1.75	12.6962	0	0	0	0
499863388	gi|499863388|ref|WP_011544122.1|glycoproteinendopeptidase	4.5	25944	2.33333	16.8433	0	0	0	0
499863391	gi|499863391|ref|WP_011544125.1|acyl-ACPthioesterase	5.5	28938	1	10.2065	0	0	0	0
499863407	gi|499863407|ref|WP_011544141.1|cysteinyl-tRNAsynthetase	4.8	53674	1.5	15.2738	0	0	0	0
499863412	gi|499863412|ref|WP_011544146.1|glutamyl-tRNAsynthase	5.3	57135	5.25	25.2133	0	0	1	10.1287
499863414	gi|499863414|ref|WP_011544148.1|NUDIXhydrolase	5	19747	1	10.2427	0	0	0	0
499863426	gi|499863426|ref|WP_011544160.1|hemeABC transporter ATP-binding protein	4.8	63474	2	10.1649	0	0	0	0
499863427	gi|499863427|ref|WP_011544161.1|DNA-directedRNA polymerase subunit delta	5.1	31201	7	23.7734	0	0	0	0
499863429	gi|499863429|ref|WP_011544163.1|membraneprotein	9.8	68426	3.25	10.1509	0	0	0	0
499863430	gi|499863430|ref|WP_011544164.1|GntRfamily transcriptional regulator	4.7	14223	2	10.1863	0	0	0	0
499863433	gi|499863433|ref|WP_011544167.1|aminopeptidaseC	4.8	50871	0	0	0	0	1	10.1292
499863438	gi|499863438|ref|WP_011544172.1|acetyltransferase	5.7	19546	1	10.1796	0	0	0	0
499863444	gi|499863444|ref|WP_011544178.1|threoninesynthase	5	54402	7	30.3283	0	0	0	0
499863447	gi|499863447|ref|WP_011544181.1|6-phosphofructokinase	9.6	38802	4	10.2147	0	0	0	0
499863458	gi|499863458|ref|WP_011544192.1|PTSmannose transporter subunit IID	9.7	33681	4.75	25.2405	0	0	0	0
499863459	gi|499863459|ref|WP_011544193.1|PTSalpha-glucoside transporter subunit IIBC	4.3	27909	2.33333	13.5572	0	0	0	0
499863464	gi|499863464|ref|WP_011544198.1|ironABC transporter ATP-binding protein	4.9	28534	1	10.1434	0	0	0	0
499863471	gi|499863471|ref|WP_011544205.1|exoribonucleaseR	5.6	89605	1.66667	13.5005	1	10.2483	0	0
499863474	gi|499863474|ref|WP_011544208.1|glycosyltransferase	5.5	39660	3.75	15.1588	0	0	0	0
499863475	gi|499863475|ref|WP_011544209.1|transposase	9.9	45950	0	0	1.5	10.1212	0	0
499863479	gi|499863479|ref|WP_011544213.1|membraneprotein	8.3	40681	1	10.3369	0	0	0	0
499863480	gi|499863480|ref|WP_011544214.1|permease	9.7	112553	2	13.5565	2	13.5226	0	0
499863484	gi|499863484|ref|WP_011544218.1|esterase	4.7	21459	1.66667	10.2001	0	0	0	0
499863491	gi|499863491|ref|WP_011544225.1|pantothenatekinase	6.2	35158	2	10.146	0	0	0	0
499863494	gi|499863494|ref|WP_011544228.1|ATP-dependentDNA helicase	6.3	87863	2	13.5213	0	0	0	0
499863503	gi|499863503|ref|WP_011544237.1|glycerol-3-phosphatecytidylyltransferase	5.4	18314	3	10.1811	0	0	0	0
499863504	gi|499863504|ref|WP_011544238.1|transferase	5.6	35824	2.75	15.1785	0	0	0	0
499863509	gi|499863509|ref|WP_011544243.1|multidrugMFS transporter	8.9	30236	2.66667	13.5412	0	0	0	0
499863512	gi|499863512|ref|WP_011544246.1|transcriptionalregulator	10	41575	2	13.5465	1	10.1622	1.33333	10.1671
499863516	gi|499863516|ref|WP_011544250.1|glycerol-3-phosphatedehydrogenase	5.2	36079	1	10.1264	0	0	0	0
499863519	gi|499863519|ref|WP_011544253.1|methioninesulfoxide reductase B	4.6	16085	1	10.1284	0	0	0	0
499863534	gi|499863534|ref|WP_011544268.1|glycosyltransferase family 1	8.8	40575	2	10.1483	0	0	0	0
499863536	gi|499863536|ref|WP_011544270.1|UDP-galactopuranosemutase	5.7	43114	6.5	25.2277	0	0	0	0
499863538	gi|499863538|ref|WP_011544272.1|EpsIH,glycosyltransferase	9.3	31497	2.66667	16.8207	0	0	0	0
499863541	gi|499863541|ref|WP_011544275.1|exopolysaccharidebiosynthesis protein	5.5	29080	0	0	0	0	1	10.1399
499863556	gi|499863556|ref|WP_011544290.1|multidrugABC transporter ATP-binding protein	5.2	57868	0	0	0	0	1	10.2977
499863559	gi|499863559|ref|WP_011544293.1|oligopeptidasePepB	4.6	68270	5.25	25.2971	0	0	0	0
499863562	gi|499863562|ref|WP_011544296.1|HADfamily hydrolase	4.9	29712	3.5	10.3133	0	0	0	0
499863563	gi|499863563|ref|WP_011544297.1|PTSfructose transporter subunit IIC	5.9	69467	4.5	10.281	0	0	0	0
499863569	gi|499863569|ref|WP_011544303.1|16SrRNA methyltransferase	5.5	26615	2	10.1808	0	0	0	0
499863573	gi|499863573|ref|WP_011544307.1|NADPH-dependentFMN reductase	4.8	19427	3.25	15.2942	0	0	0	0
499863574	gi|499863574|ref|WP_011544308.1|cytochromeC oxidase subunit II	5.5	52627	3	15.3359	0	0	0	0
499863579	gi|499863579|ref|WP_011544313.1|hypotheticalprotein	5.8	27966	1	10.1672	0	0	0	0
499863580	gi|499863580|ref|WP_011544314.1|aminopeptidaseN	4.6	95356	19.5	40.3917	0	0	0	0
499863591	gi|499863591|ref|WP_011544325.1|cobyricacid synthase	5.3	25190	2	10.1688	0	0	0	0
499863593	gi|499863593|ref|WP_011544327.1|ATP-dependentClp protease ATP-binding protein	5.5	76946	25	76.8101	3	10.2217	12	10.2368
499863595	gi|499863595|ref|WP_011544329.1|dihydroorotatedehydrogenase	4.9	32182	1.5	10.2496	0	0	0	0
499863611	gi|499863611|ref|WP_011544345.1|membraneprotein	10	38630	2.75	10.2278	0	0	0	0
499863617	gi|499863617|ref|WP_011544351.1|spermidine/putrescineABC transporter substrate-b	10.3	38070	1	14.1793	0	0	0	0
499863618	gi|499863618|ref|WP_011544352.1|membraneprotein	10.2	38237	32	57.8916	0	0	0	0
499863620	gi|499863620|ref|WP_011544354.1|branched-chainamino acid ABC transporter permeas	9.3	40260	1.33333	10.1445	0	0	0	0
499863624	gi|499863624|ref|WP_011544358.1|glucosamine-6-phosphatedeaminase	5.1	25384	1.33333	10.1728	0	0	0	0
499863639	gi|499863639|ref|WP_011544373.1|hypotheticalprotein	10.3	15702	0	0	0	0	3.25	17.7299
499863640	gi|499863640|ref|WP_011544374.1|6-phosphogluconatedehydrogenase	4.8	51217	31	10.2131	0	0	0	0
499863641	gi|499863641|ref|WP_011544375.1|pyruvateoxidase	4.8	67710	26.5	57.8384	0	0	0	0
499997261	gi|499997261|ref|WP_011677979.1|transcriptionelongation factor GreA	6	17589	0	0	1.5	10.2142	0	0
499997278	gi|499997278|ref|WP_011677996.1|asparaginase	5	36250	1.33333	10.2032	0	0	0	0
499997358	gi|499997358|ref|WP_011678076.1|recombinaseRecA	5.5	39700	1.5	10.1504	0	0	0	0
499997369	gi|499997369|ref|WP_011678087.1|glyceraldehyde-3-phosphatedehydrogenase	5.4	36607	137	49.8036	98.25	37.7853	100.75	36.281
499997396	gi|499997396|ref|WP_011678114.1|glucose-6-phosphateisomerase	4.7	46339	1	10.1217	1	10.1022	0	0
499997447	gi|499997447|ref|WP_011678165.1|cytidylatekinase	5	22926	5.75	25.2104	0	0	0	0
499997476	gi|499997476|ref|WP_011678194.1|enoyl-ACPreductase	5.5	27249	2	18.2279	0	0	0	0
499997511	gi|499997511|ref|WP_011678229.1|asparaginyl-tRNAsynthase	4.9	49986	1.5	10.126	0	0	0	0
499997514	gi|499997514|ref|WP_011678232.1|lactatedehydrogenase related 2-hydroxyacid dehyd	4.9	36876	1.33333	10.2648	2.5	10.216	2.66667	10.2546
499997537	gi|499997537|ref|WP_011678255.1|metal-dependentamidase/aminoacylase/carboxypeptidase	6	47443	0	0	0	0	1	10.1089
499997674	gi|499997674|ref|WP_011678392.1|riboflavinbiosynthesis protein RibF	6.5	35290	0	0	2	10.2582	0	0
499997689	gi|499997689|ref|WP_011678407.1|glutamineABC transporter substrate-binding prote	10.3	32418	0	0	0	0	1.5	10.2166
499997698	gi|499997698|ref|WP_011678416.1|peptideABC transporter substrate-binding protein	10	65959	1	10.153	0	0	0	0
499997705	gi|499997705|ref|WP_011678423.1|elongationfactor P	4.7	20846	4.5	17.7014	4.25	17.6893	2.5	15.1898
499997728	gi|499997728|ref|WP_011678446.1|acylphosphatase	10	10090	1	10.1186	0	0	0	0
499997761	gi|499997761|ref|WP_011678479.1|alanyl-tRNAsynthetase	4.9	97400	15.5	43.8397	0	0	1	10.1728
499997776	gi|499997776|ref|WP_011678494.1|hypotheticalprotein	4.9	12130	1.33333	10.2661	1	10.2713	0	0
499997944	gi|499997944|ref|WP_011678662.1|fumaratehydratase	4.8	50909	2.66667	14.996	0	0	2	10.3175
499997990	gi|499997990|ref|WP_011678708.1|pyruvateoxidase	4.9	67721	0	0	0	16.2253	0	16.209
501454371	gi|501454371|ref|WP_012477816.1|hypotheticalprotein	9.9	36327	0	0	0	0	1	10.1365
503204235	gi|503204235|ref|WP_013438896.1|fructose-2,6-bisphosphatase	5.5	24703	1.5	10.1565	0	0	0	0
503204246	gi|503204246|ref|WP_013438907.1|D-lactatedehydrogenase	4.9	36963	192.75	158.391	87	152.896	330.75	205.394
503204251	gi|503204251|ref|WP_013438912.1|hypotheticalprotein	5.1	26014	5.75	22.7013	4.75	27.695	5	32.6957
503204255	gi|503204255|ref|WP_013438916.1|glucokinase	4.6	32590	4.25	17.7664	6.75	32.7412	15.75	67.7854
503204256	gi|503204256|ref|WP_013438917.1|L-lactatedehydrogenase	4.8	32767	4.25	12.7722	1	10.299	0	0
503204281	gi|503204281|ref|WP_013438942.1|serineprotease	9.8	43865	0	0	0	0	1	10.2495
503204306	gi|503204306|ref|WP_013438967.1|hypotheticalprotein	9.8	33600	0	0	2.5	15.2232	0	0
503204325	gi|503204325|ref|WP_013438986.1|maltosephosphorylase	4.9	86747	0	0	14	62.8402	0	0
503204326	gi|503204326|ref|WP_013438987.1|maltoseABC transporter permease	10	43417	0	0	24.25	103.764	0	0
503204379	gi|503204379|ref|WP_013439040.1|peptideABC transporter ATP-binding protein	6	38777	5.25	34.2701	13	71.8149	9	48.7761
503204390	gi|503204390|ref|WP_013439051.1|xanthinephosphoribosyltransferase	4.9	20427	4.75	10.2371	0	0	2	10.2121
503204394	gi|503204394|ref|WP_013439055.1|6-phospho-beta-glucosidase	5.4	55849	0	0	1.66667	10.14	0	0
503204397	gi|503204397|ref|WP_013439058.1|aminoacid ABC transporter ATP-binding protein	5.5	27518	0	0	2	13.5831	2.33333	13.6135
503204418	gi|503204418|ref|WP_013439079.1|TatDfamily hydrolase	4.7	29095	0	0	0	0	1	10.1377
503204427	gi|503204427|ref|WP_013439088.1|4'-phosphopantetheinyltransferase	9.1	15683	0	0	1	10.1458	0	0
503204435	gi|503204435|ref|WP_013439096.1|tRNA-dihydrouridinesynthase	6.1	38601	0	0	5.25	25.2157	2	10.1413
503204454	gi|503204454|ref|WP_013439115.1|30Sribosomal protein S13	11	13200	1	10.1558	1	10.1406	1.66667	10.1565
503204487	gi|503204487|ref|WP_013439148.1|aspartyl/glutamyl-tRNAamidotransferase subunit B	5.9	53574	0	0	1	10.1222	1	10.1058
503204488	gi|503204488|ref|WP_013439149.1|membraneprotein	9.9	27705	0	0	1	10.2096	1	10.2179
503204506	gi|503204506|ref|WP_013439167.1|membraneprotein	9.1	12969	0	0	0	0	1	10.1274
503204510	gi|503204510|ref|WP_013439171.1|mannitol-1-phosphate5-dehydrogenase	5	42721	0	0	4.75	30.2765	0	0
503204521	gi|503204521|ref|WP_013439182.1|peptidaseU34	4.7	53466	0	0	1	10.1653	1.25	10.1745
503204546	gi|503204546|ref|WP_013439207.1|ornithinedecarboxylase	5	77889	2	26.1946	9.5	71.2362	1.5	15.189
503204552	gi|503204552|ref|WP_013439213.1|flavodoxin	3.8	16314	3.5	12.6991	3.75	17.7181	1.75	10.1756
503204555	gi|503204555|ref|WP_013439216.1|UTP--glucose-1-phosphateuridylyltransferase	6.2	33874	11.25	20.2596	8	27.7828	10	30.268
503204557	gi|503204557|ref|WP_013439218.1|alpha/betahydrolase	10.4	36165	1	10.1462	0	0	1.25	10.1886
503204574	gi|503204574|ref|WP_013439235.1|pseudouridinesynthase	9.5	33207	0	0	2.33333	16.9386	0	0
503204584	gi|503204584|ref|WP_013439245.1|ribonuclease	5.6	58637	4.25	25.1959	1	10.1563	2	16.879
503204598	gi|503204598|ref|WP_013439259.1|centralglycolytic genes regulator	7.3	38262	0	0	0	0	1	10.2903
503204599	gi|503204599|ref|WP_013439260.1|acetyltransferase	8.9	22005	0	0	1	10.2103	0	0
503204607	gi|503204607|ref|WP_013439268.1|phosphoglucosaminemutase	4.8	48867	1.25	12.2183	2.66667	20.2669	1.66667	10.2016
503204622	gi|503204622|ref|WP_013439283.1|methioninesulfoxide reductase A	4.7	19660	1.66667	10.2091	3.25	15.2214	2.5	15.2195
503204624	gi|503204624|ref|WP_013439285.1|metalABC transporter substrate-binding protein	9.9	32473	0	0	5.5	32.7547	1.75	12.6999
503204626	gi|503204626|ref|WP_013439287.1|transcriptionalregulator	4.5	26549	76.5	41.7998	27.75	32.259	19.75	29.7676
503204627	gi|503204627|ref|WP_013439288.1|competenceprotein	5.6	35995	0	0	1	10.1211	1	10.1149
503204634	gi|503204634|ref|WP_013439295.1|PhoPfamily transcriptional regulator	5.3	27897	3.75	22.7121	13	55.2754	2	15.1834
503204645	gi|503204645|ref|WP_013439306.1|thymidinekinase	5.2	22552	3	20.1975	2.25	17.6816	0	0
503204660	gi|503204660|ref|WP_013439321.1|30Sribosomal protein S4	10.2	23529	198	92.8521	191.75	105.345	122.25	100.345
503204661	gi|503204661|ref|WP_013439322.1|septationring formation regulator EzrA	4.8	66238	1.66667	10.2407	2.25	10.2311	1.33333	10.2319
503204666	gi|503204666|ref|WP_013439327.1|valyl-tRNAsynthetase	5.2	100902	1	14.8841	1	17.2098	0	0
503204676	gi|503204676|ref|WP_013439337.1|UDP-diphospho-muramoylpentapeptidebeta-N- acetyl	8.6	40331	3	20.2303	3	15.2167	1.5	10.1424
503204679	gi|503204679|ref|WP_013439340.1|celldivision protein FtsZ	4.3	47639	10	47.7248	12.5	57.2321	5	30.1968
503204689	gi|503204689|ref|WP_013439350.1|GTP-bindingprotein	5	68470	17.5	74.3021	36	109.815	18.75	86.274
503204705	gi|503204705|ref|WP_013439366.1|diacylglycerolkinase	7.5	18134	3.25	10.2199	2.25	12.6884	1	10.1436
503204707	gi|503204707|ref|WP_013439368.1|ABCtransporter substrate-binding protein	10.5	31652	0	0	3.33333	22.9213	2.5	17.7449
503204720	gi|503204720|ref|WP_013439381.1|short-chaindehydrogenase	5.8	28597	3.5	20.1782	6	34.7416	5.75	42.1979
503204735	gi|503204735|ref|WP_013439396.1|segregationand condensation protein B	4.3	22162	1	10.1826	1	10.1566	0	0
503204770	gi|503204770|ref|WP_013439431.1|aminoacyl-tRNAdeacylase	9.4	18344	1.33333	10.2033	0	0	0	0
503204796	gi|503204796|ref|WP_013439457.1|phosphateABC transporter ATP-binding protein	5.4	28238	0	0	2.5	15.2748	3	20.2781
503204832	gi|503204832|ref|WP_013439493.1|mevalonatekinase	5.2	32531	2	18.2385	0	0	0	0
503204843	gi|503204843|ref|WP_013439504.1|hypotheticalprotein	4.7	22291	1	10.1282	0	0	0	0
503204844	gi|503204844|ref|WP_013439505.1|celldivision protein	4.4	17451	2.75	10.2025	1.75	12.6795	2.25	12.6882
503204849	gi|503204849|ref|WP_013439510.1|RNApseudouridine synthase	7.7	33955	0	0	1	10.134	1.5	10.1475
503204860	gi|503204860|ref|WP_013439521.1|aspartatecarbamoyltransferase	4.9	38118	0	0	0	0	2	10.2505
503204862	gi|503204862|ref|WP_013439523.1|sugarABC transporter ATP-binding protein	6.7	40689	0	0	0	0	11	60.309
503204864	gi|503204864|ref|WP_013439525.1|metallo-beta-lactamase	5.3	46788	0	0	0	0	5	30.2121
503204865	gi|503204865|ref|WP_013439526.1|sugarABC transporter substrate-binding protein	10.2	47150	0	0	0	0	16	72.7701
503204886	gi|503204886|ref|WP_013439547.1|peptideABC transporter substrate-binding protein	10.2	60029	0	0	2	10.1448	0	0
503204940	gi|503204940|ref|WP_013439601.1|peptidyl-prolylcis-trans isomerase	4.8	21613	0	0	0	0	2.25	10.2311
503204942	gi|503204942|ref|WP_013439603.1|dihydrodipicolinatereductase	5.1	27830	0	0	3.5	25.24	3	16.8228
503204979	gi|503204979|ref|WP_013439640.1|beta-galactosidase	4.8	113954	0	0	0	0	1	10.2122
503204980	gi|503204980|ref|WP_013439641.1|PTSsugar transporter subunit IIA	6.7	68295	1	10.1455	0	0	0	0
503204981	gi|503204981|ref|WP_013439642.1|maltoseO-acetyltransferase	4.8	21605	1	10.1113	1	10.1161	0	0
503205000	gi|503205000|ref|WP_013439661.1|hypotheticalprotein	4.9	29220	5.5	30.2579	6.75	32.7579	2	10.2602
503205009	gi|503205009|ref|WP_013439670.1|DNAhelicase	5	268657	1	10.1466	0	0	1	10.1369
503205024	gi|503205024|ref|WP_013439685.1|6-phospho-beta-glucosidase	5.1	54486	0	0	0	0	1	10.2349
503205042	gi|503205042|ref|WP_013439703.1|aldose1-epimerase	5.2	34121	0	0	1	10.2589	1	10.2493
503205069	gi|503205069|ref|WP_013439730.1|tapemeasure protein tmp	10.3	200580	0	0	0	0	1	17.1328
503205112	gi|503205112|ref|WP_013439773.1|anti-repressor-likeprotein	9.3	29388	0	0	1	10.1512	0	0
503205127	gi|503205127|ref|WP_013439788.1|adeninephosphoribosyltransferase	5.1	19108	2.5	12.7182	12.25	37.7483	4.25	27.7494
503205130	gi|503205130|ref|WP_013439791.1|elongationfactor 4	4.8	68567	1.66667	10.2637	3.75	22.7942	1.5	10.2774
503205131	gi|503205131|ref|WP_013439792.1|molecularchaperone DnaJ	8.6	40762	6.75	32.7287	2.5	15.2056	7	30.232
503205146	gi|503205146|ref|WP_013439807.1|translationinitiation factor IF-2	9.7	90753	39.5	134.87	41.5	147.372	23.5	104.851
503205148	gi|503205148|ref|WP_013439809.1|prolyl-tRNAsynthetase	4.9	62756	17	75.297	23.75	108.302	14	68.7968
503205149	gi|503205149|ref|WP_013439810.1|metalloproteaseRseP	9.2	45241	1	10.1642	0	0	0	0
503205150	gi|503205150|ref|WP_013439811.1|ribosomerecycling factor	5.6	20627	16	27.8348	15.75	22.8355	8.25	22.8298
503205156	gi|503205156|ref|WP_013439817.1|ABCtransporter ATP-binding protein	6.6	65815	1	10.1145	0	0	0	0
503205170	gi|503205170|ref|WP_013439831.1|ribonucleaseIII	6.1	26169	1	10.1842	2	10.2247	1	10.1714
503205172	gi|503205172|ref|WP_013439833.1|peptideABC transporter substrate-binding protein	10	66136	0	0	0	0	1.33333	10.1949
503205186	gi|503205186|ref|WP_013439847.1|16SrRNA methyltransferase	9.4	48830	1.66667	10.1685	2.5	15.2078	1	10.1696
503205195	gi|503205195|ref|WP_013439856.1|arsenatereductase	8.7	14039	4	20.164	9	34.7489	2.75	17.6863
503205200	gi|503205200|ref|WP_013439861.1|phosphoribosylglycinamideformyltransferase	5.7	21585	0	0	2.5	15.311	0	0
503205242	gi|503205242|ref|WP_013439903.1|rRNAmethyltransferase	6.1	27669	0	0	0	0	2	10.1403
503205245	gi|503205245|ref|WP_013439906.1|histidinekinase	6.2	59739	1	10.1126	0	0	0	0
503205253	gi|503205253|ref|WP_013439914.1|chromosomereplication initiation protein DnaB	6.2	51034	0	0	1	10.236	2	10.2662
503205255	gi|503205255|ref|WP_013439916.1|5-hydroxymethyluracilDNA glycosylase	7.8	31034	0	0	1	10.1259	0	0
503205266	gi|503205266|ref|WP_013439927.1|UDP-N-acetylmuramate--alanineligase	4.9	48773	22.75	90.3709	32	120.366	29.75	115.355
503205277	gi|503205277|ref|WP_013439938.1|phosphoesterase	4.8	44786	1.33333	10.1598	1	10.1482	0	0
503205281	gi|503205281|ref|WP_013439942.1|dextransucrase	6.8	143139	0	0	4.5	10.2598	4.5	15.2509
503205286	gi|503205286|ref|WP_013439947.1|D-alanyl-D-alaninecarboxypeptidase	10.2	45598	0	0	0	0	1.33333	10.1827
503205287	gi|503205287|ref|WP_013439948.1|pyruvateoxidase	5	67634	29.75	130.8	73.5	185.372	63	228.374
503205293	gi|503205293|ref|WP_013439954.1|S-adenosylmethioninesynthetase	4.8	43071	9.25	49.2741	4.25	25.2429	5.75	25.2187
503205299	gi|503205299|ref|WP_013439960.1|hypotheticalprotein	4.6	12950	1.75	10.3318	0	0	0	0
503205305	gi|503205305|ref|WP_013439966.1|nucleoside-triphosphatediphosphatase	5.5	22281	3.5	18.219	0	0	0	0
503205316	gi|503205316|ref|WP_013439977.1|molecularchaperone GroES	4.8	9357	120	50.3402	43.75	57.3203	133.75	62.8591
503205326	gi|503205326|ref|WP_013439987.1|adenosinedeaminase	6.4	18956	0	0	1	10.1707	0	0
503205332	gi|503205332|ref|WP_013439993.1|transcriptionalregulator	9.9	9761	13.25	25.2886	17.25	30.31	14.25	50.2821
503205336	gi|503205336|ref|WP_013439997.1|glycosyltransferase	9.2	38935	0	0	0	0	1	10.1484
503205337	gi|503205337|ref|WP_013439998.1|50Sribosomal protein L1	9.5	24638	18	40.245	21.75	47.762	18	47.7416
503205341	gi|503205341|ref|WP_013440002.1|cysteinyl-tRNAsynthetase	4.9	53785	10	55.8592	9.5	51.8509	6.75	45.8303
503205349	gi|503205349|ref|WP_013440010.1|ABCtransporter ATP-binding protein	5	26462	0	0	1	10.2317	2	10.237
503205382	gi|503205382|ref|WP_013440043.1|galactose-6-phosphateisomerase	4.8	21372	0	0	0	0	1.66667	10.2357
503205385	gi|503205385|ref|WP_013440046.1|tagatose-bisphosphatealdolase	4.9	36650	0	0	0	0	2	11.6989
503205389	gi|503205389|ref|WP_013440050.1|PTSsugar transporter subunit IIA	4.8	18602	0	0	0	0	2.25	10.2077
503205405	gi|503205405|ref|WP_013440066.1|sucrose-6-phosphatehydrolase	5.4	54815	0	0	5	22.7361	0	0
503205408	gi|503205408|ref|WP_013440069.1|phosphoglucomutase	4.8	63569	10.75	52.7446	27.75	97.7986	33.5	117.792
503205454	gi|503205454|ref|WP_013440115.1|tRNAsynthetase subunit beta	4.6	26513	0	0	2.66667	20.195	0	0
503205463	gi|503205463|ref|WP_013440124.1|TetRfamily transcriptional regulator	5.1	21518	0	0	0	0	1	10.1282
503205468	gi|503205468|ref|WP_013440129.1|acetyltransferase	4.6	19908	0	0	3.5	20.2424	0	0
503205472	gi|503205472|ref|WP_013440133.1|2,5-diketo-D-gluconicacid reductase	5.1	31077	0	0	0	0	1	10.1996
503205478	gi|503205478|ref|WP_013440139.1|lipase	4.4	20616	3.5	22.7211	11.75	45.2689	8.25	37.7703
503205485	gi|503205485|ref|WP_013440146.1|methyltransferase	8	62366	0	0	0	0	1	10.2194
503205505	gi|503205505|ref|WP_013440166.1|multidrugMFS transporter	9.2	22795	1.75	10.2179	1.25	12.675	1	10.1708
503205532	gi|503205532|ref|WP_013440193.1|glyceroltransporter	9.6	24610	0	0	0	0	1	10.1312
503205533	gi|503205533|ref|WP_013440194.1|dihydroxyacetonekinase	4.1	13128	0	0	3	10.2325	4.5	17.7317
503205534	gi|503205534|ref|WP_013440195.1|dihydroxyacetonekinase	4.9	20372	0	0	14.25	55.2529	27	97.7609
503205553	gi|503205553|ref|WP_013440214.1|glycosyltransferase	6.7	47079	0	0	0	0	3.75	22.7835
503205626	gi|503205626|ref|WP_013440287.1|2-oxoglutaratetranslocator	9.8	50704	5	10.2644	2.75	10.2557	1	10.1792
503205640	gi|503205640|ref|WP_013440301.1|glutamineamidotransferase	5	26972	0	0	2	10.2026	0	0
503205642	gi|503205642|ref|WP_013440303.1|PTScellobiose transporter subunit IIC	9	48238	2	12.6556	0	0	0	0
503205649	gi|503205649|ref|WP_013440310.1|hypotheticalprotein	3.9	13708	0	0	0	16.2655	2.25	31.317
503205652	gi|503205652|ref|WP_013440313.1|cytochromeC551 peroxidase	4.7	56527	3.5	10.226	4	10.2056	5.25	10.2513
503205663	gi|503205663|ref|WP_013440324.1|helicase	5.8	127089	1	10.1287	1	10.1307	0	0
503205711	gi|503205711|ref|WP_013440372.1|6-phosphogluconatedehydrogenase	4.8	51186	13	10.2776	1.5	10.2551	2	10.2432
503205714	gi|503205714|ref|WP_013440375.1|tRNAmodification GTPase	4.6	50012	0	0	1.33333	13.5826	1	10.2413
504377367	gi|504377367|ref|WP_014564469.1|2,5-diketo-D-gluconicacid reductase	5.2	31049	0	0	0	0	1	10.1369
504377384	gi|504377384|ref|WP_014564486.1|glucokinase	4.7	32521	3	15.1997	0	0	0	0
504377391	gi|504377391|ref|WP_014564493.1|Phospho-beta-glycosidase	9.2	33178	1	10.132	0	0	0	0
504377464	gi|504377464|ref|WP_014564566.1|peptideABC transporter substrate-binding protein	10.3	49084	0	0	1	10.1057	1	10.116
504377468	gi|504377468|ref|WP_014564570.1|peptideABC transporter	6.9	23931	0	0	0	0	0	16.1786
504377518	gi|504377518|ref|WP_014564620.1|Peptidebinding protein	10.2	27955	0	0	0	16.1402	0	0
504377576	gi|504377576|ref|WP_014564678.1|helicase	10	46797	1	10.1104	0	0	0	0
504377591	gi|504377591|ref|WP_014564693.1|multicopperoxidase	5.5	62948	0	0	0	0	1	18.1506
504377608	gi|504377608|ref|WP_014564710.1|glycerol-3-phosphatedehydrogenase	5.7	36441	2	10.208	0	0	0	0
504377616	gi|504377616|ref|WP_014564718.1|signalpeptide protein	10.3	57788	0	0	1	10.1112	1	10.1075
504377627	gi|504377627|ref|WP_014564729.1|hypotheticalprotein	10.1	34487	1	10.1336	0	0	0	0
504377647	gi|504377647|ref|WP_014564749.1|glucose-6-phosphateisomerase	4.9	49366	4	13.2413	0	0	0	0
504377670	gi|504377670|ref|WP_014564772.1|ribonucleaseJ	5.9	61777	2	10.2441	0	0	0	0
504377678	gi|504377678|ref|WP_014564780.1|triggerfactor	4.5	48661	12	26.7335	0	0	0	16.1955
504377697	gi|504377697|ref|WP_014564799.1|short-chaindehydrogenase	5.2	25106	2	10.2829	0	0	0	0
504377702	gi|504377702|ref|WP_014564804.1|pyruvatekinase	5.1	62936	14.5	23.7444	1	10.2411	5.25	18.744
504377706	gi|504377706|ref|WP_014564808.1|DNA-bindingprotein	7.2	8529	0	16.1714	0	16.1714	0	0
504377711	gi|504377711|ref|WP_014564813.1|hypotheticalprotein	5.3	92332	0	0	1	10.2868	1	10.2474
504377784	gi|504377784|ref|WP_014564886.1|hypotheticalprotein	4.5	32929	0	0	3	10.2715	0	0
504377803	gi|504377803|ref|WP_014564905.1|adeninedeaminase	4.8	38413	0	0	1	10.1133	0	0
504377809	gi|504377809|ref|WP_014564911.1|pheromone-peptidebinding protein	10.2	37698	1	10.1095	0	0	0	0
504377845	gi|504377845|ref|WP_014564947.1|2-hydroxyaciddehydrogenase	5.1	31543	1	10.2178	0	0	0	0
504377889	gi|504377889|ref|WP_014564991.1|PTSsugar transporter subunit IIA	6.7	68301	4	17.825	0	0	1	10.1802
504377906	gi|504377906|ref|WP_014565008.1|HsdM-typeI modification subunit	5	55222	0	0	1	10.138	0	0
504377916	gi|504377916|ref|WP_014565018.1|6-phospho-beta-glucosidase	9.2	9931	0	0	1.75	10.1731	3.25	10.1783
504377954	gi|504377954|ref|WP_014565056.1|chaperoneprotein DnaK	4.6	66170	12	10.2571	4.66667	10.2472	8	10.2486
504377998	gi|504377998|ref|WP_014565100.1|50Sribosomal protein L27	10.8	10988	16	10.2329	19.75	32.7158	21.75	30.2142
504378065	gi|504378065|ref|WP_014565167.1|S-adenosylmethioninesynthetase	4.8	43105	1.5	10.1607	0	0	0	0
504378077	gi|504378077|ref|WP_014565179.1|molecularchaperone GroEL	4.7	57346	30.75	49.3514	0	0	0	0
504378103	gi|504378103|ref|WP_014565205.1|cysteinyl-tRNAsynthetase	4.8	53687	2	10.1487	2	10.1594	2.33333	10.1841
504378125	gi|504378125|ref|WP_014565227.1|DNA-directedRNA polymerase subunit delta	5.3	31213	2	10.1958	0	0	0	0
504378128	gi|504378128|ref|WP_014565230.1|ABCtransporter	5.2	34258	2.5	10.1976	0	0	0	0
504378166	gi|504378166|ref|WP_014565268.1|PTSmannose transporter subunit IIAB	5.1	35907	17.5	20.3176	0	0	0	0
504378191	gi|504378191|ref|WP_014565293.1|prolylaminopeptidase	4.9	34797	1	10.245	0	0	0	0
504378197	gi|504378197|ref|WP_014565299.1|glycerophosphoryldiester phosphodiesterase	10.1	74090	0	0	0	0	1	10.1061
504378267	gi|504378267|ref|WP_014565369.1|HADfamily hydrolase	4.8	29591	1.5	10.2175	0	0	0	0
504378270	gi|504378270|ref|WP_014565372.1|PhoBfamily transcriptional regulator	5	25523	2	12.6873	0	0	1	10.1092
504378321	gi|504378321|ref|WP_014565423.1|membraneprotein	10.3	38057	0	0	1	10.152	0	0
504731642	gi|504731642|ref|WP_014918744.1|MULTISPECIES:glutamine ABC transporter ATP-bindi	5.8	28429	2	10.1969	0	0	0	0
511180556	gi|511180556|gb|EPB98053.1|PTSsystem, alpha-glucoside-specific IIBC component do	7.4	67910	0	0	1.5	10.1842	0	0
511180594	gi|511180594|gb|EPB98082.1|glycosylhydrolase 70 family protein	5.3	102491	0	0	39	137.334	38.5	145.331
511180639	gi|511180639|gb|EPB98112.1|DNApolymerase I family protein	5.5	82910	1	10.1709	0	0	0	0
511180686	gi|511180686|gb|EPB98151.1|core-2/I-Branchingenzyme family protein	9.2	34790	0	0	4	12.69	1	10.1576
511180710	gi|511180710|gb|EPB98173.1|UDP-galactopyranosemutase family protein	4.7	33107	2.25	10.192	1.66667	10.1532	1	10.1851
511180830	gi|511180830|gb|EPB98276.1|galactose-6-phosphateisomerase subunit lacB	4.7	21372	0	0	0	0	24	17.7897
511180862	gi|511180862|gb|EPB98301.1|kinase	8.5	37429	0	0	1.66667	10.144	1	10.1214
511180869	gi|511180869|gb|EPB98306.1|llaI.2domain protein	4.6	27573	0	0	1.5	10.2173	0	0
511180906	gi|511180906|gb|EPB98333.1|glutamyl-tRNAsynthetase	4.9	55257	0	0	0	0	1.66667	10.2807
511181021	gi|511181021|gb|EPB98423.1|pyridinenucleotide-disulfide oxidoreductase family pr	5.5	33851	0	0	0	0	1	10.1776
511181034	gi|511181034|gb|EPB98434.1|bacterialextracellular solute-binding s, 5 Middle fam	10	59058	0	0	2.5	15.2393	0	0
511181207	gi|511181207|gb|EPB98571.1|ABCtransporter transmembrane region family protein	5.5	63600	2	10.1499	0	0	0	0
511181693	gi|511181693|gb|EPB98924.1|disAbacterial checkpoint controller nucleotide-bindin	9	17243	1	10.2059	0	0	0	0
511181806	gi|511181806|gb|EPB99018.1|peptidedeformylase	5.1	20234	1.75	10.1703	1.5	10.1756	1.66667	10.169
511181933	gi|511181933|gb|EPB99116.1|HDdomain protein	6.4	46570	1	10.2574	0	0	0	0
511181956	gi|511181956|gb|EPB99130.1|3-oxoacyl-	5.4	41495	5	10.2492	0	0	0	0
511181959	gi|511181959|gb|EPB99133.1|3-oxoacyl-	3.9	5738	1.25	10.1148	1.5	10.1121	2	10.1043
511181991	gi|511181991|gb|EPB99154.1|dihydroxyacetonekinase, DhaK subunit	4.8	33901	0	0	4.5	20.2722	19.75	37.7939
511182159	gi|511182159|gb|EPB99297.1|ATPaseassociated with various cellular activities fam	5.9	54489	9.5	12.7741	0	0	14.5	17.7848
511182200	gi|511182200|gb|EPB99325.1|ATPase,P-type (transporting), HAD super, subIC family	5.6	33028	0	0	2.66667	10.2707	2	10.28
511182489	gi|511182489|gb|EPB99554.1|hypotheticalprotein G134_790	9.4	32350	0	0	0	0	2	10.2253
511182594	gi|511182594|gb|EPB99637.1|ABC-typeoligopeptide transport system, periplasmic co	10	35481	1	10.1249	0	0	0	0
511182613	gi|511182613|gb|EPB99652.1|guanosinemonophosphate reductase	6.1	35980	0	0	0	0	2	10.1887
511182639	gi|511182639|gb|EPB99674.1|L-asparaginase,type I family protein	5	36245	0	0	1	10.1617	0	0
511182853	gi|511182853|gb|EPB99857.1|SISdomain protein	4.9	13045	4.5	10.3124	4.5	10.2987	5	10.3104
511182934	gi|511182934|gb|EPB99912.1|ATP-dependentClp protease ATP-binding subunit ClpE	5	76652	0	0	7.25	25.2428	13.75	22.7478
511762533	gi|511762533|ref|WP_016395727.1|peptidechain release factor 3	5.2	58964	2	10.145	1.5	10.1351	2	10.1445
511762535	gi|511762535|ref|WP_016395729.1|hypotheticalprotein	4.2	17595	2	12.6911	1.33333	10.2086	1	10.1999
511762600	gi|511762600|ref|WP_016395794.1|aspartyl/glutamyl-tRNAamidotransferase subunit B	5.9	53562	16.3333	10.2674	0	0	4	10.1935
511762628	gi|511762628|ref|WP_016395822.1|adenylatekinase	5.5	24237	0	0	0	0	1	10.133
511762630	gi|511762630|ref|WP_016395824.1|50Sribosomal protein L6	10.2	19273	77	60.7861	83.25	71.7857	60.5	52.7873
511762632	gi|511762632|ref|WP_016395826.1|30Sribosomal protein S12	11.4	14942	69.25	32.7809	90	32.7942	85.75	42.7829
511762636	gi|511762636|ref|WP_016395830.1|DNA-directedRNA polymerase subunit beta'	6.1	136259	2	10.2245	0	0	0	0
511762637	gi|511762637|ref|WP_016395831.1|DNA-directedRNA polymerase subunit beta	4.8	135529	9	20.1977	6.75	20.1989	6.25	20.1914
511762638	gi|511762638|ref|WP_016395832.1|clpamino terminal domain protein	5.9	90896	6.5	10.2425	2	10.2003	2	10.235
511762657	gi|511762657|ref|WP_016395851.1|putativeDNA-directed RNA polymerase subunit delt	3.6	21818	0	0	0	0	2.75	12.7857
511762661	gi|511762661|ref|WP_016395855.1|UDP-N-acetylglucosaminediphosphorylase/glucosamine-1-phosphate	5.4	49979	1	10.1023	1	10.1679	0	0
511762665	gi|511762665|ref|WP_016395859.1|methionyl-tRNAsynthetase	6	75190	7	25.2605	10.75	32.7646	5	22.7411
511762666	gi|511762666|ref|WP_016395860.1|magnesium-translocatingP-type ATPase	5.5	98664	0	0	2	10.2638	2	10.2554
511762674	gi|511762674|ref|WP_016395868.1|NUDIXdomain protein	6	29546	1.25	10.2307	1.66667	10.2065	0	0
511762676	gi|511762676|ref|WP_016395870.1|hypotheticalprotein	10.3	29770	0	0	0	0	1	10.1869
511762686	gi|511762686|ref|WP_016395880.1|ATP-graspenzyme	5.8	48883	2.5	15.321	2	12.8025	0	0
511762696	gi|511762696|ref|WP_016395890.1|bifunctionalGMP synthase/glutamine amidotransfer	5.1	57391	0	0	0	0	1	10.156
511762701	gi|511762701|ref|WP_016395895.1|adenylosuccinatesynthetase	5.6	46920	0	0	2	12.6547	1	10.1296
511762702	gi|511762702|ref|WP_016395896.1|prokaryotictranscription elongation factor, GreA	5.2	17593	0	0	0	0	1	10.2079
511762723	gi|511762723|ref|WP_016395917.1|hypotheticalprotein	9.1	33516	0	0	1.75	12.7071	0	0
511762727	gi|511762727|ref|WP_016395921.1|potassiumtransporter family protein	9.5	74348	0	0	0	0	1.66667	10.1351
511762732	gi|511762732|ref|WP_016395926.1|anaerobicribonucleoside-triphosphate reductase a	6	27616	0	0	2.66667	16.824	2	10.1288
511762735	gi|511762735|ref|WP_016395929.1|asparaginesynthase	6.2	75605	2.25	10.1702	0	0	0	0
511762740	gi|511762740|ref|WP_016395934.1|phosphate/phosphite/phosphonateABC transporter,	10.3	34059	0	0	9.25	10.2882	0	0
511762743	gi|511762743|ref|WP_016395937.1|N-acetylglucosamine-6-phosphatedeacetylase	4.9	41152	0	0	1.5	10.2759	3.25	10.3205
511762745	gi|511762745|ref|WP_016395939.1|glycosylhydrolases 31 family protein	6.3	112848	0	0	1	10.3619	3.5	25.343
511762758	gi|511762758|ref|WP_016395952.1|D-alanine--D-alanineligase A	4.7	40109	3	10.1977	3	10.1613	2.75	10.2055
511762768	gi|511762768|ref|WP_016395962.1|trypsinfamily protein	9.8	43892	0	0	0	0	6.75	12.7328
511762795	gi|511762795|ref|WP_016395989.1|hypotheticalprotein	4.6	34717	0	0	0	0	1.5	10.17
511762818	gi|511762818|ref|WP_016396012.1|L-2-hydroxyisocaproatedehydrogenase	5.4	32863	0	16.2745	0	0	0	0
511762820	gi|511762820|ref|WP_016396014.1|exodeoxyribonucleaseIII	5.4	31163	0	16.1852	0	0	0	0
511762841	gi|511762841|ref|WP_016396035.1|ROKfamily protein	5.1	31599	0	0	1	10.1416	0	0
511762898	gi|511762898|ref|WP_016396092.1|thiFfamily protein	5.2	43560	0	0	0	0	3.75	20.2623
511762909	gi|511762909|ref|WP_016396103.1|ABCtransporter family protein	5.5	56368	1	10.197	2.75	15.2046	1.66667	10.232
511762917	gi|511762917|ref|WP_016396111.1|basicmembrane family protein	10.2	37895	0	0	16	30.2666	5.75	27.7363
511762956	gi|511762956|ref|WP_016396150.1|nitroreductasefamily protein	4.7	23704	0	0	0	0	1	10.146
511762959	gi|511762959|ref|WP_016396153.1|copper-translocatingP-type ATPase	5.1	79781	0	0	1.33333	10.2036	4.75	10.239
511762962	gi|511762962|ref|WP_016396156.1|hypotheticalprotein	4.6	23312	1	10.2003	0	0	0	0
511762967	gi|511762967|ref|WP_016396161.1|pyridoxamine5'-phosphate oxidase family protein	4.6	14398	0	0	0	0	1.5	10.1571
511762978	gi|511762978|ref|WP_016396172.1|16SrRNA methyltransferase GidB	5.7	26582	1	10.1387	0	0	0	0
511762991	gi|511762991|ref|WP_016396185.1|oligoendopeptidaseF	4.5	68347	2.5	15.2682	2	10.2469	0	0
511763013	gi|511763013|ref|WP_016396207.1|capsularexopolysaccharide family domain protein	9.1	28361	0	0	0	0	2	10.2078
511763042	gi|511763042|ref|WP_016396236.1|dTDP-4-dehydrorhamnosereductase	4.8	35799	0	0	0	0	2.5	15.1696
511763059	gi|511763059|ref|WP_016396252.1|enoyl-	5.2	26967	2.66667	13.4675	1	10.1504	1	10.1225
511763065	gi|511763065|ref|WP_016396258.1|3-oxoacyl-	4.8	33847	1	10.1719	0	0	0	0
511763069	gi|511763069|ref|WP_016396262.1|aspartyl-tRNAsynthetase	4.8	69435	0	0	1	10.3489	0	0
511763074	gi|511763074|ref|WP_016396267.1|50Sribosomal protein L11 methyltransferase	4.4	34812	1	10.1523	0	0	0	0
511763077	gi|511763077|ref|WP_016396270.1|acetyl-CoAacetyltransferases family protein	4.8	38592	3.25	12.7463	1	10.2126	0	0
511763079	gi|511763079|ref|WP_016396272.1|csn1family CRISPR-associated protein	9.1	163625	0	0	0	0	10.75	67.2536
511763091	gi|511763091|ref|WP_016396284.1|bacterialregulatory helix-turn-helix , lysR fami	5.7	35807	2.25	15.1767	1.66667	10.1383	2	10.1568
511763105	gi|511763105|ref|WP_016396298.1|calcineurin-likephosphoesterase family protein	5.2	58733	0	0	0	0	1.5	10.17
511763113	gi|511763113|ref|WP_016396306.1|glyoxylatereductase	5.1	34173	0	0	0	0	1	10.2312
511763126	gi|511763126|ref|WP_016396319.1|putativemembrane protein	8.9	60172	0	0	0	0	1	10.1237
511763129	gi|511763129|ref|WP_016396322.1|triggerfactor	4.4	48947	22	10.3209	26.5	10.3179	16.75	20.2993
511763138	gi|511763138|ref|WP_016396331.1|mRNAdegradation ribonuclease j1/j2,metallo-beta-	6	61683	2	10.2921	5.25	25.304	2.25	12.7919
511763149	gi|511763149|ref|WP_016396342.1|celldivision protein FtsA	5.7	49809	0	0	1.33333	10.2334	1	10.214
511763160	gi|511763160|ref|WP_016396353.1|ribosomalsmall subunit pseudouridine synthase A	9.4	26738	0	0	0	0	1	10.1445
511763168	gi|511763168|ref|WP_016396361.1|ATPsynthase F1, beta subunit	4.6	52172	0	0	3.33333	10.2077	1.5	10.1808
511763170	gi|511763170|ref|WP_016396363.1|SUA5domain protein	5.2	36047	0	0	2.33333	18.277	0	0
511763211	gi|511763211|ref|WP_016396404.1|excinucleaseABC, A subunit	6.7	105136	1	10.1255	1.5	10.1496	0	0
511763226	gi|511763226|ref|WP_016396419.1|3-carboxymuconatecyclase	5.2	37283	3.75	10.242	2.75	10.2073	3.75	10.2237
511763229	gi|511763229|ref|WP_016396422.1|CYTHdomain protein	5.4	22782	1.75	10.2865	2	12.9586	1.66667	10.3052
511763249	gi|511763249|ref|WP_016396441.1|farnesyl-diphosphatesynthase	4.6	31869	1	10.1621	0	0	1	10.1331
511763250	gi|511763250|ref|WP_016396442.1|hemolysinTlyA family protein	6.2	30001	1.33333	10.1456	1	10.1532	1	10.1625
511763263	gi|511763263|ref|WP_016396455.1|dihydroxyacetonekinase related enzyme	4.3	59511	0	0	1	10.177	4	10.2374
511763268	gi|511763268|ref|WP_016396460.1|binding--dependenttransport system inner membran	10	35581	0	0	0	0	1	10.1748
511763270	gi|511763270|ref|WP_016396462.1|oligopeptide-bindingprotein oppA	10	66016	11.25	63.7365	0	0	9.5	58.2749
511763272	gi|511763272|ref|WP_016396464.1|SMCs Flexible Hinge domain protein	5	99982	0	0	0	0	1	10.1573
511763302	gi|511763302|ref|WP_016396494.1|chaperoneprotein DnaK	4.5	66143	65.5	27.9296	0	0	1.33333	10.1444
511763305	gi|511763305|ref|WP_016396497.1|single-stranded-DNA-specificexonuclease RecJ	4.8	84205	0	0	1	10.1911	0	0
511763312	gi|511763312|ref|WP_016396504.1|EDD,DegV family domain protein	5.3	30674	0	0	1.5	10.2042	1.33333	10.192
511763341	gi|511763341|ref|WP_016396533.1|glycyl-tRNAsynthetase, beta subunit	5	77589	3.25	19.2053	2.5	14.6994	3.25	25.8039
511763346	gi|511763346|ref|WP_016396538.1|RNApolymerase sigma factor, sigma-70 family prot	4.9	42770	0	0	0	0	1.5	10.2332
511763364	gi|511763364|ref|WP_016396556.1|methylated-DNA-	8.9	17920	1	10.1254	0	0	0	0
511763369	gi|511763369|ref|WP_016396561.1|bacterialregulatory s, lacI family protein	6.4	36905	0	0	0	0	1	10.1093
511763370	gi|511763370|ref|WP_016396562.1|asparaginyl-tRNAsynthetase	5	50028	0	0	0	0	1.66667	17.6293
511763371	gi|511763371|ref|WP_016396563.1|aspartate--ammonialigase	5.4	38726	1	10.1626	0	0	1	10.2345
511763377	gi|511763377|ref|WP_016396568.1|peptidaseM48 family protein	6.9	34054	0	0	1.5	10.1868	0	0
511763378	gi|511763378|ref|WP_016396569.1|oxidoreductase	4.6	15684	1	10.1207	0	0	0	0
511763400	gi|511763400|ref|WP_016396591.1|pyridinenucleotide-disulfide oxidoreductase fami	4.7	48284	0	0	1	10.1965	0	0
511763429	gi|511763429|ref|WP_016396620.1|oxidoreductase	7.6	22747	0	0	4	22.7324	4.5	30.2156
511763432	gi|511763432|ref|WP_016396623.1|glyceratedehydrogenase/glyoxylate reductase	5	33887	1	10.1867	2	10.173	0	0
511763434	gi|511763434|ref|WP_016396625.1|ABCtransporter transmembrane region family prote	5.8	65006	3	15.2997	0	0	0	0
511763446	gi|511763446|ref|WP_016396637.1|putativephosphoglycolate phosphatase	4.9	26429	0	0	2.25	10.217	2	10.2106
511763479	gi|511763479|ref|WP_016396670.1|formate--tetrahydrofolateligase family protein	5.4	60502	1	10.118	1	10.1386	2	10.114
511763482	gi|511763482|ref|WP_016396673.1|RNAmethylase UPF0020 family protein	9	42702	0	0	1.5	10.2367	1	10.2018
511763484	gi|511763484|ref|WP_016396675.1|penicillin-binding, 1A family protein	9.9	83789	0	0	0	0	1	10.2037
511763485	gi|511763485|ref|WP_016396676.1|prolyloligopeptidase family protein	4.7	73912	1.5	10.1424	2.5	10.1739	0	0
511763490	gi|511763490|ref|WP_016396681.1|asparaginyl-tRNAsynthetase	4.9	50000	2	10.2196	1.5	10.1965	0	0
511763492	gi|511763492|ref|WP_016396683.1|recombinationhelicase AddA	4.8	138871	0	0	1	10.1967	0	0
511763539	gi|511763539|ref|WP_016396729.1|thioredoxin	4.1	11740	3.25	10.1965	1.5	10.1761	4	15.2252
511763558	gi|511763558|ref|WP_016396748.1|tetrapyrrole(Corrin/Porphyrin) Methylases family	5.8	32094	1	10.1586	0	0	2	10.1331
511763595	gi|511763595|ref|WP_016396785.1|cobalttransport family protein	10	31191	1	10.1301	0	0	0	0
511763607	gi|511763607|ref|WP_016396797.1|dUTPasefamily protein	9.6	20731	3.33333	13.6061	4.25	10.3086	3	15.3123
511763616	gi|511763616|ref|WP_016396806.1|mandelateracemase / muconate lactonizing enzyme,	5	38559	0	0	0	0	1	10.155
511763623	gi|511763623|ref|WP_016396813.1|galactosemutarotase related enzyme	5.5	33573	0	0	0	0	1	10.1496
511763624	gi|511763624|ref|WP_016396814.1|1-phosphofructokinase	5.2	33798	0	0	0	0	46.5	55.3116
511763628	gi|511763628|ref|WP_016396818.1|hypotheticalprotein	10.6	28740	0	0	0	0	2	10.2509
511763632	gi|511763632|ref|WP_016396822.1|galactokinase	4.8	43604	0	0	0	0	2	10.2661
511763642	gi|511763642|ref|WP_016396832.1|phosphofructokinasefamily protein	9.8	38854	0	0	0	0	2	10.1272
511763643	gi|511763643|ref|WP_016396833.1|phosphoglucomutase/phosphomannomutase,alpha/beta/alpha	4.8	63597	1.33333	10.2285	2	10.2694	0	0
511763660	gi|511763660|ref|WP_016396850.1|UDP-glucose4-epimerase	5.8	35979	3.33333	16.8418	3	15.1582	4	20.1899
511763675	gi|511763675|ref|WP_016396864.1|hypotheticalprotein	4.7	21499	2	10.1774	0	0	0	0
511763681	gi|511763681|ref|WP_016396870.1|NADPH-dependentFMN reductase domain protein	4.8	27946	0	0	0	0	1.5	10.2426
511763687	gi|511763687|ref|WP_016396876.1|helicaseIV	7.6	87992	1	10.1732	0	0	0	0
511763760	gi|511763760|ref|WP_016396947.1|hypotheticalprotein	4.4	13069	0	0	0	0	1	10.1798
511763765	gi|511763765|ref|WP_016396952.1|ykuddomain protein	10.4	55998	1.66667	10.2119	0	0	2	10.2127
511763767	gi|511763767|ref|WP_016396954.1|membraneprotein	5.1	44124	0	0	1.5	10.1708	5.25	10.2097
511763779	gi|511763779|ref|WP_016396965.1|ribonucleaseR	5.7	89726	2	15.2063	1.33333	10.2569	1	10.1459
584753	gi|584753|sp|P37896.3|AMPN_LACDLRecName:Full=Aminopeptidase N; AltName: Full=Ala	4.6	95348	0	0	0	0	3.25	15.3392
63146882	gi|63146882|emb|CAI79465.1|HsdR-typeI restriction subunit	5	116178	2	19.1725	1	10.1636	1.5	14.2181
63146883	gi|63146883|emb|CAI79466.1|HsdM-typeI modification subunit	4.4	60211	2.75	17.694	3.25	17.7329	3.75	24.7611
647621682	gi|647621682|ref|WP_025895400.1|transcriptionalregulator	4.2	12779	0	0	1	10.2207	0	0
647622892	gi|647622892|ref|WP_025896504.1|glycerol-3-phosphatecytidylyltransferase	6.1	17581	0	0	3.25	10.2446	0	0
656119441	gi|656119441|emb|CDR85703.1|LlaI.2	5	63027	0	0	4.25	15.1954	0	0
656119444	gi|656119444|emb|CDR85709.1|Putativeuncharacterized protein	5.2	26899	0	0	1	10.1976	0	0
656119475	gi|656119475|emb|CDR85741.1|EnzymeII sucrose protein	5	68687	0	0	10.5	25.2449	0	0
656119546	gi|656119546|emb|CDR85657.1|Transposase(fragment)	10.1	44830	0	0	0	0	1	10.1355
656119584	gi|656119584|emb|CDR85499.1|Acetyl-CoAcarboxylase, biotin carboxylase subunit	6.5	48609	0	0	1	10.1153	0	0
656119587	gi|656119587|emb|CDR85502.1|3-oxoacyl-	5.3	41503	0	0	4.75	10.2391	0	0
656119632	gi|656119632|emb|CDR85553.1|Cytidylatekinase	5.5	25627	0	0	1.33333	10.2021	0	0
656119694	gi|656119694|emb|CDR85399.1|tRNA/rRNAmethyltransferase	8.9	28759	1.5	10.2598	0	0	0	0
[truncated: 242 more rows]
