# Supplementary material for: Combination of Metabolomic and Proteomic Analysis Revealed Different Features among Lactobacillus delbrueckii Subspecies bulgaricus and lactis Strains While In Vivo Testing in the Model Organism Caenorhabditis elegans Highlighted Probiotic Properties
Source: Front Microbiol. 2017 Jun 28;8:1206. doi: 10.3389/fmicb.2017.01206 (PMC5487477; doi:10.3389/fmicb.2017.01206)
Supplement: Supplementary file 2 [file Table_2.XLS]

## Sheet: DAve-DCI
Table S2. List of differential proteins obtained using DAve and DCI (DAve, Differential Average; DCI, Differential Coefficient Index) algorithms of MAProMA software (filters: DAve≥0.4 and DAve≤–0.4; DCI>400). In table are reported: NCBI Accession number, Reference, Isoelectric point (pI) and Molecular Weight (MW). For each reported pairwise comparison the DAve index value is shown. Positive (red)…
NCBI Accession	Reference	pI	MW	B vs L	B vs M	L vs M
				Dave	Dave	Dave
489709030	gi|489709030|ref|WP_003613167.1|fumaratehydratase	4.8	50910	2	0.789443	-2
33322351	gi|33322351|gb|AAQ06899.1|AF496233_1ATP-dependentprotease ATP-binding subunit	5.6	10997	2	-0.498347	-2
489712771	gi|489712771|ref|WP_003616908.1|hypotheticalprotein	9.1	25784	1.40012	0.420168	-1.14892
489711434	gi|489711434|ref|WP_003615571.1|x-prolyl-dipeptidylaminopeptidase	5	88414	1.23115	0.490555	-0.872301
489712527	gi|489712527|ref|WP_003616664.1|N-acetylglucosamine-6-phosphatedeacetylase	4.9	41305	1.2098	0.70985	-0.636633
489707272	gi|489707272|ref|WP_003611409.1|pyridinenucleotide-disulfide oxidoreductase	5.6	48727	0.976717	-0.777921	-1.47454
489712421	gi|489712421|ref|WP_003616558.1|ATPase	5.1	79799	0.85294	-0.418753	-1.16745
489713015	gi|489713015|ref|WP_003617152.1|phosphoketolase	5	90884	0.851432	0.440365	-0.453584
489711775	gi|489711775|ref|WP_003615912.1|6-phosphofructokinase	9.8	38836	0.721495	-0.692859	-1.25723
325684886	gi|325684886|gb|EGD27031.1|endopeptidaseO	4.6	72969	0.468676	-0.509234	-0.922847
489712802	gi|489712802|ref|WP_003616939.1|ATP-dependentClp protease ATP-binding protein	5.8	90843	0.429874	1.44583	1.20285
325685485	gi|325685485|gb|EGD27580.1|ribonucleaseR	5.7	90206	-0.401598	0.74507	1.06686
489712684	gi|489712684|ref|WP_003616821.1|carboxylate--amineligase	5.5	48945	-0.414512	2	2
737200297	gi|737200297|ref|WP_035185574.1|membraneprotein	10	38482	-0.522584	2	2
325684563	gi|325684563|gb|EGD26724.1|polyphosphatekinase 1	5.6	82933	-0.835581	-1.41841	-0.828226
489712636	gi|489712636|ref|WP_003616773.1|adenylosuccinatesynthetase	5.1	46924	-1.01833	-0.42547	0.664883
489711909	gi|489711909|ref|WP_003616046.1|oxidoreductase	4.8	27930	-2	-2	1.01386
33322712	gi|33322712|gb|AAQ07090.1|AF496403_1dihydroxyacetonekinase	4.7	21290	-2	-2	-0.413833
489711176	gi|489711176|ref|WP_003615313.1|6-phospho-beta-glucosidase	5	54517	-2	-2	-0.483752
489712431	gi|489712431|ref|WP_003616568.1|dehydrogenase	5	51832	-2	-2	-0.534422
503205534	gi|503205534|ref|WP_013440195.1|dihydroxyacetonekinase	4.9	20372	-2	-2	-0.555609
489711549	gi|489711549|ref|WP_003615686.1|phosphoenolpyruvatesynthase	5.1	89619	-2	-2	-0.804804
325684996	gi|325684996|gb|EGD27136.1|glutamineamidotransferase class-I domain protein	5	24970	n.d.	2	2
488967081	gi|488967081|ref|WP_002878087.1|NAD-dependentDNA ligase LigA	5	74248	n.d.	0.930614	1.15825
488966981	gi|488966981|ref|WP_002877987.1|hypoxanthinephosphoribosyltransferase	4.7	21175	n.d.	1.26531	1.14966
489709867	gi|489709867|ref|WP_003614004.1|GTPaseCgtA	5.2	48286	n.d.	0.918847	1.09188
503205000	gi|503205000|ref|WP_013439661.1|hypotheticalprotein	4.9	29220	n.d.	0.987101	1.04597
489711589	gi|489711589|ref|WP_003615726.1|oligoribonuclease	4.6	35352	n.d.	1.09667	1.04439
489712978	gi|489712978|ref|WP_003617115.1|glutamateracemase	5.1	28280	n.d.	0.881031	0.992319
488968554	gi|488968554|ref|WP_002879530.1|NADPH-dependentFMN reductase	4.6	19583	n.d.	1.04935	0.990822
488967685	gi|488967685|ref|WP_002878684.1|alanineracemase	5.5	41422	n.d.	0.820372	0.97118
489712779	gi|489712779|ref|WP_003616916.1|heatshock protein Hsp33	4.8	31543	n.d.	0.708989	0.661597
33322603	gi|33322603|gb|AAQ07033.1|AF496351_1acetatekinase	4.5	15701	n.d.	0.72345	0.623799
503204679	gi|503204679|ref|WP_013439340.1|celldivision protein FtsZ	4.3	47639	n.d.	0.449887	0.618452
488968450	gi|488968450|ref|WP_002879428.1|DNAgyrase subunit A	5.7	91460	n.d.	0.496742	0.611559
489712982	gi|489712982|ref|WP_003617119.1|peptidaseM42	4.6	40029	n.d.	0.805562	0.597434
489713254	gi|489713254|ref|WP_003617391.1|peptidechain release factor 1	4.7	41211	n.d.	0.570269	0.535109
489710124	gi|489710124|ref|WP_003614261.1|peptidyl-prolylcis-trans isomerase	4.8	21685	n.d.	0.617098	0.515437
489711592	gi|489711592|ref|WP_003615729.1|glucose-6-phosphate1-dehydrogenase	5.4	55169	n.d.	0.583079	0.412621
38091048	gi|38091048|emb|CAE52529.1|hsp60	4.5	32859	n.d.	-0.66302	-0.422378
489709963	gi|489709963|ref|WP_003614100.1|PTSsorbitol transporter subunit IIA	4.6	14098	n.d.	-0.672875	-0.456098
503205332	gi|503205332|ref|WP_013439993.1|transcriptionalregulator	9.9	9761	n.d.	-0.66146	-0.495636
489713587	gi|489713587|ref|WP_003617724.1|GTPpyrophosphokinase	6.3	84843	n.d.	-0.556675	-0.523592
489713605	gi|489713605|ref|WP_003617742.1|ACPS-malonyltransferase	4.8	34020	n.d.	-0.7543	-0.575916
489711566	gi|489711566|ref|WP_003615703.1|catabolitecontrol protein A	5.6	36953	n.d.	-0.868106	-0.577102
511181991	gi|511181991|gb|EPB99154.1|dihydroxyacetonekinase, DhaK subunit	4.8	33901	n.d.	-2	-0.60351
325684967	gi|325684967|gb|EGD27108.1|ATP-dependentClp protease, ATP-binding subunit ClpL	5.7	32463	n.d.	-0.53321	-0.647623
503204255	gi|503204255|ref|WP_013438916.1|glucokinase	4.6	32590	n.d.	-1.16933	-0.697213
489711829	gi|489711829|ref|WP_003615966.1|PTSmannose transporter subunit IIAB	5.5	37047	n.d.	-0.404337	-0.733388
489712603	gi|489712603|ref|WP_003616740.1|peptideABC transporter substrate-binding protein	10.1	60240	n.d.	-0.681443	-0.76386
489711577	gi|489711577|ref|WP_003615714.1|thioredoxin	4.2	11739	n.d.	-0.893233	-0.817747
489709103	gi|489709103|ref|WP_003613240.1|HADfamily hydrolase	4.8	29537	n.d.	-1.04921	-1.05218
489712207	gi|489712207|ref|WP_003616344.1|sucrosephosphorylase	5	55576	n.d.	-2	-1.22881
489712997	gi|489712997|ref|WP_003617134.1|exopolyphosphatase	9.6	57523	n.d.	-1.06563	-1.25275
488965462	gi|488965462|ref|WP_002876482.1|hypotheticalprotein	4.3	8313	n.d.	-0.920252	-1.37365
300497079	gi|300497079|gb|EFK32141.1|galactose-6-phosphateisomerase subunit LacB	4.7	21358	n.d.	-1.56226	-1.56407
489711442	gi|489711442|ref|WP_003615579.1|cysteinesynthase	6	32428	n.d.	-0.745693	-2
325685084	gi|325685084|gb|EGD27216.1|hypotheticalprotein HMPREF5505_1127	10.3	16381	n.d.	-2	-2
325685579	gi|325685579|gb|EGD27666.1|tagatose-6-phosphatekinase	6.4	38701	n.d.	-2	-2
489707137	gi|489707137|ref|WP_003611274.1|PTSfructose transporter subunit IIB	5.2	11432	n.d.	-2	-2
489708941	gi|489708941|ref|WP_003613078.1|ABCtransporter ATP-binding protein	5.4	23049	n.d.	-2	-2
489708965	gi|489708965|ref|WP_003613102.1|methyltransferase	10.1	84595	n.d.	-2	-2
489709276	gi|489709276|ref|WP_003613413.1|peptidaseS24	5.9	54900	n.d.	-2	-2
489711444	gi|489711444|ref|WP_003615581.1|cyclopropane-fatty-acyl-phospholipidsynthase	5.8	45233	n.d.	-2	-2
489711546	gi|489711546|ref|WP_003615683.1|hypotheticalprotein	5.3	42566	n.d.	-2	-2
489711742	gi|489711742|ref|WP_003615879.1|hypotheticalprotein	5.1	24859	n.d.	-2	-2
489711744	gi|489711744|ref|WP_003615881.1|galactose-6-phosphateisomerase	5.4	15615	n.d.	-2	-2
489711747	gi|489711747|ref|WP_003615884.1|aldose1-epimerase	5.7	33558	n.d.	-2	-2
489711749	gi|489711749|ref|WP_003615886.1|tagatose-bisphosphatealdolase	4.8	36651	n.d.	-2	-2
489711751	gi|489711751|ref|WP_003615888.1|PTSsugar transporter subunit IIA	4.8	18573	n.d.	-2	-2
489711986	gi|489711986|ref|WP_003616123.1|dTDP-4-dehydrorhamnosereductase	4.8	35770	n.d.	-2	-2
489712132	gi|489712132|ref|WP_003616269.1|hypotheticalprotein	5.2	75906	n.d.	-2	-2
489712606	gi|489712606|ref|WP_003616743.1|peptideABC transporter substrate-binding protein	10.1	60047	n.d.	-2	-2
490697018	gi|490697018|ref|WP_004560639.1|hypotheticalprotein	5	67605	n.d.	-2	-2
503204862	gi|503204862|ref|WP_013439523.1|sugarABC transporter ATP-binding protein	6.7	40689	n.d.	-2	-2
503204864	gi|503204864|ref|WP_013439525.1|metallo-beta-lactamase	5.3	46788	n.d.	-2	-2
503204865	gi|503204865|ref|WP_013439526.1|sugarABC transporter substrate-binding protein	10.2	47150	n.d.	-2	-2
511763079	gi|511763079|ref|WP_016396272.1|csn1family CRISPR-associated protein	9.1	163625	n.d.	-2	-2
511763624	gi|511763624|ref|WP_016396814.1|1-phosphofructokinase	5.2	33798	n.d.	-2	-2
489707208	gi|489707208|ref|WP_003611345.1|CRISPR-associatedprotein	4.6	39127	2	2	n.d.
489708057	gi|489708057|ref|WP_003612194.1|PTSmannose transporter subunit IIAB	5.2	35864	2	2	n.d.
489710871	gi|489710871|ref|WP_003615008.1|glutamineABC transporter ATP-binding protein	6	28443	2	2	n.d.
489711705	gi|489711705|ref|WP_003615842.1|membraneprotein	9.8	67232	2	2	n.d.
489711706	gi|489711706|ref|WP_003615843.1|ABCtransporter	5.1	34274	2	2	n.d.
489711852	gi|489711852|ref|WP_003615989.1|ABCtransporter ATP-binding protein	6	25270	2	2	n.d.
489711946	gi|489711946|ref|WP_003616083.1|glycerol-3-phosphatecytidylyltransferase	5.4	18300	2	2	n.d.
489714976	gi|489714976|ref|WP_003619103.1|F0F1ATP synthase subunit B	4.9	18520	2	2	n.d.
489714998	gi|489714998|ref|WP_003619125.1|30Sribosomal protein S4	10.2	23521	2	2	n.d.
489715318	gi|489715318|ref|WP_003619444.1|inosine5'-monophosphate dehydrogenase	5.3	40109	2	2	n.d.
489716640	gi|489716640|ref|WP_003620758.1|DNA-directedRNA polymerase subunit delta	3.6	21809	2	2	n.d.
489717781	gi|489717781|ref|WP_003621897.1|hypotheticalprotein	4.2	8251	2	2	n.d.
489718491	gi|489718491|ref|WP_003622607.1|Purinenucleosidase	4.5	33650	2	2	n.d.
489718571	gi|489718571|ref|WP_003622687.1|preproteintranslocase subunit SecA	4.9	91665	2	2	n.d.
489720130	gi|489720130|ref|WP_003624246.1|arginyl-tRNAsynthetase	5.1	64169	2	2	n.d.
490697177	gi|490697177|ref|WP_004560782.1|elongationfactor Ts	4.9	37428	2	2	n.d.
499862818	gi|499862818|ref|WP_011543552.1|hypotheticalprotein	6.7	112680	2	2	n.d.
499862850	gi|499862850|ref|WP_011543584.1|pyridoxamine5'-phosphate oxidase	5.5	13344	2	2	n.d.
499862853	gi|499862853|ref|WP_011543587.1|peptideABC transporter substrate-binding protein	10.1	60236	2	2	n.d.
499862892	gi|499862892|ref|WP_011543626.1|CTPsynthase	5.4	60780	2	2	n.d.
499862896	gi|499862896|ref|WP_011543630.1|celldivision protein FtsH	4.8	80272	2	2	n.d.
499862904	gi|499862904|ref|WP_011543638.1|DNA-directedRNA polymerase subunit beta	4.8	135844	2	2	n.d.
499862905	gi|499862905|ref|WP_011543639.1|DNA-directedRNA polymerase subunit beta'	6	136288	2	2	n.d.
499862971	gi|499862971|ref|WP_011543705.1|UTP--glucose-1-phosphateuridylyltransferase	6.5	33893	2	2	n.d.
499862980	gi|499862980|ref|WP_011543714.1|phosphoenolpyruvate-proteinphosphotransferase	4.6	63067	2	2	n.d.
499863060	gi|499863060|ref|WP_011543794.1|hypotheticalprotein	5.5	24903	2	2	n.d.
499863079	gi|499863079|ref|WP_011543813.1|30Sribosomal protein S1	5.3	44238	2	2	n.d.
499863087	gi|499863087|ref|WP_011543821.1|CRISPR-associatedprotein	5.1	66069	2	2	n.d.
499863106	gi|499863106|ref|WP_011543840.1|3-oxoacyl-ACPsynthase	5.2	42294	2	2	n.d.
499863111	gi|499863111|ref|WP_011543845.1|enoyl-ACPreductase	5.1	26844	2	2	n.d.
499863370	gi|499863370|ref|WP_011544104.1|leucyl-tRNAsynthetase	5.3	91962	2	2	n.d.
499863377	gi|499863377|ref|WP_011544111.1|nucleoside-triphosphatediphosphatase	5.3	22295	2	2	n.d.
499863580	gi|499863580|ref|WP_011544314.1|aminopeptidaseN	4.6	95356	2	2	n.d.
499863618	gi|499863618|ref|WP_011544352.1|membraneprotein	10.2	38237	2	2	n.d.
499863641	gi|499863641|ref|WP_011544375.1|pyruvateoxidase	4.8	67710	2	2	n.d.
7209172	gi|7209172|emb|CAB76946.1|pepR1	5.8	36849	2	2	n.d.
489712615	gi|489712615|ref|WP_003616752.1|peptideABC transporter substrate-binding protein	10.1	61382	2	1.64581	n.d.
489710857	gi|489710857|ref|WP_003614994.1|dihydropteroatesynthase	5.4	40321	2	1.40148	n.d.
499997761	gi|499997761|ref|WP_011678479.1|alanyl-tRNAsynthetase	4.9	97400	2	1.24663	n.d.
488968747	gi|488968747|ref|WP_002879718.1|ATP-bindingprotein OppD	5.2	37334	2	1.11515	n.d.
489707692	gi|489707692|ref|WP_003611829.1|GntRfamily transcriptional regulator	4.6	14188	2	1.10512	n.d.
488965363	gi|488965363|ref|WP_002876384.1|DNA-directedRNA polymerase subunit delta	5.2	31201	2	1.10499	n.d.
489711312	gi|489711312|ref|WP_003615449.1|aspartate-semialdehydedehydrogenase	4.7	35353	2	1.05432	n.d.
489715451	gi|489715451|ref|WP_003619577.1|thioredoxin	4.1	11726	2	1.05198	n.d.
489711769	gi|489711769|ref|WP_003615906.1|threoninesynthase	4.9	54464	2	0.82199	n.d.
489711282	gi|489711282|ref|WP_003615419.1|cystathioninebeta-lyase	5.2	43092	2	n.d.	-2
489715507	gi|489715507|ref|WP_003619632.1|beta-galactosidase	4.9	114160	0.819415	n.d.	-0.709447
489710855	gi|489710855|ref|WP_003614992.1|GTPcyclohydrolase	6.5	40402	1.29964	2	n.d.
489709247	gi|489709247|ref|WP_003613384.1|HADfamily hydrolase	6	29157	1.29423	1.2956	n.d.
489712751	gi|489712751|ref|WP_003616888.1|hypotheticalprotein	10.7	27142	1.23317	0.829838	n.d.
499862769	gi|499862769|ref|WP_011543503.1|D-lactatedehydrogenase	4.7	37050	1.14983	0.696272	n.d.
33322757	gi|33322757|gb|AAQ07113.1|AF496425_1XAA-prodipeptidyl-peptidase	4.9	17243	1.06759	0.662348	n.d.
488967099	gi|488967099|ref|WP_002878105.1|GntRfamily transcriptional regulator	8.1	26695	1.05053	0.760092	n.d.
489718349	gi|489718349|ref|WP_003622465.1|elongationfactor P	4.7	76554	1.04503	0.876449	n.d.
489712427	gi|489712427|ref|WP_003616564.1|hypotheticalprotein	4.6	23268	0.968675	1.462	n.d.
489713405	gi|489713405|ref|WP_003617542.1|thymidylatesynthase	5.8	36417	0.890953	0.613475	n.d.
489713295	gi|489713295|ref|WP_003617432.1|folylpolyglutamatesynthase	6.2	45938	0.865268	1.13826	n.d.
489711118	gi|489711118|ref|WP_003615255.1|asparaginesynthase	5.1	38728	0.824909	0.422333	n.d.
489712125	gi|489712125|ref|WP_003616262.1|PhoPfamily transcriptional regulator	5.1	28064	0.817055	1.19182	n.d.
499863230	gi|499863230|ref|WP_011543964.1|glycine-tRNAsynthetase subunit beta	5	78750	0.726809	0.743632	n.d.
489712702	gi|489712702|ref|WP_003616839.1|nicotinatephosphoribosyltransferase	5.3	52667	0.708855	0.448349	n.d.
488969038	gi|488969038|ref|WP_002879998.1|UDP-N-acetylenolpyruvoylglucosaminereductase	6.7	31932	0.663836	1.17631	n.d.
33322806	gi|33322806|gb|AAQ07138.1|AF496449_1alanyl-tRNAsynthetase	9.8	20558	0.646404	n.d.	-0.459126
503205293	gi|503205293|ref|WP_013439954.1|S-adenosylmethioninesynthetase	4.8	43071	0.644987	0.645844	n.d.
737199159	gi|737199159|ref|WP_035184544.1|beta-galactosidase	4.9	113940	0.58716	n.d.	-0.682758
325684372	gi|325684372|gb|EGD26541.1|peptidedeformylase	5.6	23114	0.568238	n.d.	-0.568098
489711957	gi|489711957|ref|WP_003616094.1|UDP-galactopuranosemutase	5.6	43195	0.52891	0.430077	n.d.
489711568	gi|489711568|ref|WP_003615705.1|dipeptidase	4.7	41069	0.486063	0.503261	n.d.
325684867	gi|325684867|gb|EGD27012.1|nucleosidedeoxyribosyltransferase	4.5	18742	0.454231	0.603845	n.d.
488966236	gi|488966236|ref|WP_002877245.1|GMPsynthase	5.1	57377	0.428211	0.674821	n.d.
489711470	gi|489711470|ref|WP_003615607.1|phenylalanyl-tRNAsynthetase subunit beta	4.7	88141	n.d.	n.d.	0.472582
325684602	gi|325684602|gb|EGD26760.1|phosphoenolpyruvatecarboxylase	5.7	108470	n.d.	n.d.	0.406882
489713386	gi|489713386|ref|WP_003617523.1|ATP-dependentprotease	4.9	46416	-0.419842	n.d.	0.590266
489712579	gi|489712579|ref|WP_003616716.1|phosphoglyceroltransferase/alkaline phosphatase	10	114815	-0.425734	-0.530037	n.d.
489713592	gi|489713592|ref|WP_003617729.1|histidyl-tRNAsynthetase	4.8	48712	-0.429899	-0.559392	n.d.
489713286	gi|489713286|ref|WP_003617423.1|cysteinedesulfurase	5.8	42292	-0.443443	n.d.	0.765618
489711135	gi|489711135|ref|WP_003615272.1|SAM-dependentmethyltransferase	5.4	25483	-0.451421	n.d.	0.927742
489708859	gi|489708859|ref|WP_003612996.1|GTPaseEra	6.6	34047	-0.45999	n.d.	0.458663
489710594	gi|489710594|ref|WP_003614731.1|acetatekinase	4.9	43039	n.d.	0.986738	0.82699
489711415	gi|489711415|ref|WP_003615552.1|adenylosuccinatelyase	5.8	48906	-0.483527	n.d.	0.418093
503205195	gi|503205195|ref|WP_013439856.1|arsenatereductase	8.7	14039	-0.531204	n.d.	0.650806
33322537	gi|33322537|gb|AAQ06998.1|AF496320_2ATPsynthase delta chain	7.1	7025	-0.544211	n.d.	0.766113
489710760	gi|489710760|ref|WP_003614897.1|transcriptionelongation factor GreA	4.4	18079	-0.623188	n.d.	0.421405
503205408	gi|503205408|ref|WP_013440069.1|phosphoglucomutase	4.8	63569	-0.598553	-0.762855	n.d.
488967689	gi|488967689|ref|WP_002878688.1|UDP-N-acetylmuramoyl-tripeptide--D-alanyl-D-alanineligase	4.9	49930	-0.604335	n.d.	0.719049
33322326	gi|33322326|gb|AAQ06886.1|AF496221_1PTSsystem, mannose-specific IIAb component	6.5	19009	-0.621528	-0.77327	n.d.
489712740	gi|489712740|ref|WP_003616877.1|magnesium-transportingATPase	5.5	98891	-0.649003	n.d.	0.605596
33322915	gi|33322915|gb|AAQ07194.1|AF496502_1DNA-directedRNA polymerase delta subunit	4.3	10751	-0.661624	n.d.	1.03096
488966992	gi|488966992|ref|WP_002877998.1|inosine-uridinenucleoside n-ribohydrolase	4.4	33617	-0.662104	n.d.	0.458823
503205478	gi|503205478|ref|WP_013440139.1|lipase	4.4	20616	-0.663269	-0.497566	n.d.
489707396	gi|489707396|ref|WP_003611533.1|aluminumresistance protein	4.6	45732	-0.729751	-0.901597	n.d.
489712301	gi|489712301|ref|WP_003616438.1|sugarABC transporter	5.4	56352	-0.741613	n.d.	0.543302
737198344	gi|737198344|ref|WP_035183766.1|glucosamine--fructose-6-phosphateaminotransferase	5	65725	-0.65104	-0.518966	n.d.
489710913	gi|489710913|ref|WP_003615050.1|penicillin-bindingprotein 1A	9.9	83763	-0.762057	n.d.	0.708767
489711212	gi|489711212|ref|WP_003615349.1|tRNA(uracil-5-)-methyltransferase	5.5	48072	-0.764641	n.d.	0.662904
503204634	gi|503204634|ref|WP_013439295.1|PhoPfamily transcriptional regulator	5.3	27897	-0.835092	n.d.	1.13803
489712623	gi|489712623|ref|WP_003616760.1|peptideABC transporter substrate-binding protein	5.9	36191	-0.843876	-1.11948	n.d.
489713288	gi|489713288|ref|WP_003617425.1|thiaminebiosynthesis protein ThiI	6.3	45536	-0.846155	n.d.	0.72235
489709008	gi|489709008|ref|WP_003613145.1|aldose1-epimerase	5.1	34122	-0.868011	n.d.	0.868286
489711473	gi|489711473|ref|WP_003615610.1|phenylalanyl-tRNAsynthetase subunit alpha	5.3	39778	-0.878001	n.d.	0.605379
489711699	gi|489711699|ref|WP_003615836.1|acetaldehydedehydrogenase	6.6	50272	-0.903006	n.d.	0.663834
503204546	gi|503204546|ref|WP_013439207.1|ornithinedecarboxylase	5	77889	-0.924587	n.d.	1.29701
489712171	gi|489712171|ref|WP_003616308.1|exodeoxyribonuclease	5.5	31197	-0.956186	n.d.	0.812186
33322204	gi|33322204|gb|AAQ06823.1|AF496162_1exodeoxyribonuclease	7.6	8498	-1.04522	n.d.	2
504377998	gi|504377998|ref|WP_014565100.1|50Sribosomal protein L27	10.8	10988	-1.04697	-0.988022	n.d.
488968092	gi|488968092|ref|WP_002879075.1|GTP-bindingprotein YsxC	7.5	22674	-1.09588	n.d.	1.13758
488968555	gi|488968555|ref|WP_002879531.1|NADPH-dependentFMN reductase	4.8	19498	-1.10286	n.d.	0.793726
33322539	gi|33322539|gb|AAQ06999.1|AF496321_1carbamatekinase	4.7	25527	-1.10781	n.d.	0.745097
489712281	gi|489712281|ref|WP_003616418.1|peptideABC transporter ATP-binding protein	4.9	27630	-1.1476	n.d.	0.852422
489711511	gi|489711511|ref|WP_003615648.1|diadenosinetetraphosphate hydrolase	5.9	16697	-1.15645	n.d.	0.939221
489710886	gi|489710886|ref|WP_003615023.1|DNAtopoisomerase IV subunit B	6.3	72103	-1.18929	n.d.	2
33322929	gi|33322929|gb|AAQ07201.1|AF496509_1ATPsynthase gamma chain	7.7	15362	-1.24525	n.d.	0.966057
489713418	gi|489713418|ref|WP_003617555.1|cytochromeC	5.4	49338	-1.38371	n.d.	1.56687
489713398	gi|489713398|ref|WP_003617535.1|peptideABC transporter substrate-binding protein	10.1	60904	-1.39212	-1.50929	n.d.
489712316	gi|489712316|ref|WP_003616453.1|cobaltABC transporter ATP-binding protein	5	64369	-1.39497	-1.38998	n.d.
489711891	gi|489711891|ref|WP_003616028.1|membraneprotein	9.8	135026	-1.4037	n.d.	1.30771
489708332	gi|489708332|ref|WP_003612469.1|ribonucleoside-triphosphatereductase	4.9	81946	-1.43754	n.d.	0.98495
488966728	gi|488966728|ref|WP_002877735.1|pyridoxamine5'-phosphate oxidase	5	13172	-1.58313	-1.65388	n.d.
489712312	gi|489712312|ref|WP_003616449.1|membraneprotein	10.2	38011	-1.64838	n.d.	1.28854
33322339	gi|33322339|gb|AAQ06893.1|AF496227_2phosphoenolpyruvate-proteinphosphotransferase	4.1	4808	-2	-2	n.d.
489709488	gi|489709488|ref|WP_003613625.1|gram-positivesignal peptide protein, YSIRK famil	9.1	27901	-2	-2	n.d.
489709512	gi|489709512|ref|WP_003613649.1|cytochromeC552	10.1	49362	-2	-2	n.d.
489713065	gi|489713065|ref|WP_003617202.1|multicopperoxidase	5	61160	-2	-2	n.d.
489713473	gi|489713473|ref|WP_003617610.1|gamma-glutamylphosphate reductase	5.3	44394	-2	-2	n.d.
511180594	gi|511180594|gb|EPB98082.1|glycosylhydrolase 70 family protein	5.3	102491	-2	-2	n.d.
300496374	gi|300496374|gb|EFK31484.1|cellwall-binding repeat protein	5.1	127068	-2	n.d.	2
325685556	gi|325685556|gb|EGD27644.1|PTSfamily sucrose porter, EIIBC component ScrA	5.5	68551	-2	n.d.	2
33322155	gi|33322155|gb|AAQ06798.1|AF496138_1hypotheticalprotein	4.8	20769	-2	n.d.	2
488968684	gi|488968684|ref|WP_002879656.1|HADfamily hydrolase	5.5	27529	-2	n.d.	2
489708268	gi|489708268|ref|WP_003612405.1|FAD-bindingprotein	5	50462	-2	n.d.	2
489711637	gi|489711637|ref|WP_003615774.1|glycine/betaineABC transporter ATP-binding prote	5.3	46448	-2	n.d.	2
489711850	gi|489711850|ref|WP_003615987.1|6-phospho-alpha-glucosidase	5.2	50121	-2	n.d.	2
489712189	gi|489712189|ref|WP_003616326.1|glutathionereductase	5.7	48433	-2	n.d.	2
489712197	gi|489712197|ref|WP_003616334.1|ferritin	4.6	18075	-2	n.d.	2
489712907	gi|489712907|ref|WP_003617044.1|hypotheticalprotein	4.6	20739	-2	n.d.	2
503204325	gi|503204325|ref|WP_013438986.1|maltosephosphorylase	4.9	86747	-2	n.d.	2
503204326	gi|503204326|ref|WP_013438987.1|maltoseABC transporter permease	10	43417	-2	n.d.	2
503204510	gi|503204510|ref|WP_013439171.1|mannitol-1-phosphate5-dehydrogenase	5	42721	-2	n.d.	2
656120202	gi|656120202|emb|CDR84772.1|Glycyl-tRNAsynthetase, beta subunit	5.1	78767	-2	n.d.	2
737199556	gi|737199556|ref|WP_035184932.1|glutathionereductase	4.5	49068	-2	n.d.	2
737199843	gi|737199843|ref|WP_035185193.1|membraneprotein	9.8	133813	-2	n.d.	2
737200302	gi|737200302|ref|WP_035185579.1|membraneprotein	10.2	38017	-2	n.d.	2
489711675	gi|489711675|ref|WP_003615812.1|peptideABC transporter substrate-binding protein	9.9	60090	-2	n.d.	1.61072
325684208	gi|325684208|gb|EGD26386.1|alcoholdehydrogenase	6.4	101866	-2	n.d.	1.53868
489708150	gi|489708150|ref|WP_003612287.1|argininedeiminase	4.8	45566	-2	n.d.	1.35494
33322546	gi|33322546|gb|AAQ07003.1|AF496324_1ornithinecarbamoyltransferase, catabolic	8.6	8429	-2	n.d.	1.15131
33322935	gi|33322935|gb|AAQ07204.1|AF496512_1alcohol-acetaldehydedehydrogenase	5.8	14275	-2	n.d.	1.07887
489708148	gi|489708148|ref|WP_003612285.1|ornithinecarbamoyltransferase	5.2	37160	-2	n.d.	0.991988
489712637	gi|489712637|ref|WP_003616774.1|guanosine5'-monophosphate oxidoreductase	6.4	36650	-2	n.d.	0.912602
503204624	gi|503204624|ref|WP_013439285.1|metalABC transporter substrate-binding protein	9.9	32473	-2	n.d.	0.882409
489706942	gi|489706942|ref|WP_003611079.1|argininosuccinatesynthase	4.7	44979	-2	n.d.	0.816409
33321985	gi|33321985|gb|AAQ06711.1|AF496055_1ribonucleoside-triphosphatereductase	4	13843	-2	n.d.	0.815573
488965640	gi|488965640|ref|WP_002876658.1|aminoacid ABC transporter substrate-binding prot	10.4	29241	-2	n.d.	0.719193
489711928	gi|489711928|ref|WP_003616065.1|fructose-2,6-bisphosphatase	5.1	24672	n.d.	1.10548	n.d.
489711719	gi|489711719|ref|WP_003615856.1|dUTPdiphosphatase	9.6	20745	n.d.	0.992774	n.d.
490697014	gi|490697014|ref|WP_004560635.1|X-Prodipeptidase	4.9	40328	n.d.	0.869218	n.d.
489712968	gi|489712968|ref|WP_003617105.1|hemeABC transporter ATP-binding protein	4.7	60918	n.d.	0.853066	n.d.
33322003	gi|33322003|gb|AAQ06720.1|AF496064_1glutamyl-tRNAamidotransferase subunit A	5.2	11880	n.d.	0.72696	n.d.
489709444	gi|489709444|ref|WP_003613581.1|N5-glutamineS-adenosyl-L-methionine-dependent me	5	31798	n.d.	0.700581	n.d.
489713024	gi|489713024|ref|WP_003617161.1|helicase	10	46688	n.d.	0.601901	n.d.
489711347	gi|489711347|ref|WP_003615484.1|celldivision protein FtsY	4.3	46736	n.d.	0.457845	n.d.
488968258	gi|488968258|ref|WP_002879238.1|GTPase	6.6	41006	n.d.	0.448908	n.d.
325685034	gi|325685034|gb|EGD27172.1|D-alanine--D-alanylcarrier protein ligase subunit 1	4.7	56458	n.d.	-0.403518	n.d.
488966221	gi|488966221|ref|WP_002877230.1|heatshock protein Hsp20	4.8	15426	n.d.	-0.414718	n.d.
488969017	gi|488969017|ref|WP_002879977.1|ATP-dependentClp protease proteolytic subunit	4.8	21363	n.d.	-0.439597	n.d.
33322463	gi|33322463|gb|AAQ06958.1|AF496286_1UTP--glucose-1-phosphateuridylyltransferase	5.3	19196	n.d.	-0.444887	n.d.
315112805	gi|315112805|dbj|BAJ41682.1|CTPsynthetase, partial	4.5	14952	n.d.	-0.458518	n.d.
33322561	gi|33322561|gb|AAQ07011.1|AF496331_1triosephosphateisomerase	4.7	11775	n.d.	-0.487269	n.d.
503205287	gi|503205287|ref|WP_013439948.1|pyruvateoxidase	5	67634	n.d.	-0.543322	n.d.
488968997	gi|488968997|ref|WP_002879957.1|sigma-54modulation protein	5.1	21948	n.d.	-0.639479	n.d.
489712302	gi|489712302|ref|WP_003616439.1|membraneprotein	10.1	38266	n.d.	-0.644763	n.d.
503204720	gi|503204720|ref|WP_013439381.1|short-chaindehydrogenase	5.8	28597	n.d.	-0.706031	n.d.
325686048	gi|325686048|gb|EGD28105.1|PTSfamily protein, cellobiose-specific IIA component	5.7	14437	n.d.	-2	n.d.
489710823	gi|489710823|ref|WP_003614960.1|PhoUfamily transcriptional regulator	4.7	23891	n.d.	-2	n.d.
503205649	gi|503205649|ref|WP_013440310.1|hypotheticalprotein	3.9	13708	n.d.	-2	n.d.
511763429	gi|511763429|ref|WP_016396620.1|oxidoreductase	7.6	22747	n.d.	-2	n.d.
737199516	gi|737199516|ref|WP_035184894.1|Clpprotease ClpX	5.7	76976	0.954215	0.430972	-0.583203
33322536	gi|33322536|gb|AAQ06997.1|AF496320_1ATPsynthase b chain	4.7	8995	n.d.	n.d.	1.03564
33322007	gi|33322007|gb|AAQ06722.1|AF496066_1probablethiamin biosynthesis protein	9.3	14025	n.d.	n.d.	0.996108
489712750	gi|489712750|ref|WP_003616887.1|dimethyladenosinetransferase	5.5	32462	n.d.	n.d.	0.992625
325685713	gi|325685713|gb|EGD27791.1|pyridinenucleotide-disulfide oxidoreductase	5.5	36828	n.d.	n.d.	0.992208
488965517	gi|488965517|ref|WP_002876537.1|hypotheticalprotein	4.7	12130	n.d.	n.d.	0.875362
33322248	gi|33322248|gb|AAQ06846.1|AF496183_2responseregulatory protein	4.6	17876	n.d.	n.d.	0.764356
489712863	gi|489712863|ref|WP_003617000.1|haloaciddehalogenase	5.1	96003	n.d.	n.d.	0.663967
33322585	gi|33322585|gb|AAQ07024.1|AF496342_1valyl-tRNAsynthetase	5.2	14170	n.d.	n.d.	0.643222
489713294	gi|489713294|ref|WP_003617431.1|valyl-tRNAsynthetase	5.2	100843	n.d.	n.d.	0.641299
33322937	gi|33322937|gb|AAQ07205.1|AF496513_1hydroxymethylglutaryl-coAsynthase	5.9	20780	n.d.	n.d.	0.558474
325684478	gi|325684478|gb|EGD26642.1|HPr(Ser)serine kinase/phosphatase	5.3	35340	n.d.	n.d.	0.558091
489713392	gi|489713392|ref|WP_003617529.1|nitroreductase	5.3	24918	n.d.	n.d.	0.554663
489712989	gi|489712989|ref|WP_003617126.1|uridine/cytidinekinase	5.1	24982	n.d.	n.d.	0.482398
33322013	gi|33322013|gb|AAQ06725.1|AF496069_1probablemethyltransferase	4.9	22158	n.d.	n.d.	0.481373
503205148	gi|503205148|ref|WP_013439809.1|prolyl-tRNAsynthetase	4.9	62756	n.d.	n.d.	0.446137
488965996	gi|488965996|ref|WP_002877009.1|recombinaseRecA	5.3	39699	n.d.	n.d.	0.435261
489708677	gi|489708677|ref|WP_003612814.1|N-acetylglucosamine-1-phosphateuridyltransferase	5.3	49841	n.d.	n.d.	0.428686
488965528	gi|488965528|ref|WP_002876548.1|glycoproteinendopeptidase	4.5	25775	n.d.	n.d.	0.413158
488965481	gi|488965481|ref|WP_002876501.1|50Sribosomal protein L11	10	14789	n.d.	n.d.	0.40044
488967178	gi|488967178|ref|WP_002878184.1|30Sribosomal protein S5	10.4	18065	n.d.	n.d.	-0.45277
33321953	gi|33321953|gb|AAQ06695.1|AF496038_1ATP-dependentclp-like protease ATP-binding s	5	13461	n.d.	n.d.	-2
489713013	gi|489713013|ref|WP_003617150.1|ribose5-phosphate isomerase A	5.8	24858	1.05456	n.d.	n.d.
489708510	gi|489708510|ref|WP_003612647.1|30Sribosomal protein S6	5.1	11219	0.998202	n.d.	n.d.
489707843	gi|489707843|ref|WP_003611980.1|methionyl-tRNAformyltransferase	7.6	34107	0.735428	n.d.	n.d.
488968679	gi|488968679|ref|WP_002879651.1|L-2-hydroxyisocaproatedehydrogenase	5.6	32862	0.735172	n.d.	n.d.
488968608	gi|488968608|ref|WP_002879583.1|S-ribosylhomocysteinase	4.9	17860	0.731877	n.d.	n.d.
503205131	gi|503205131|ref|WP_013439792.1|molecularchaperone DnaJ	8.6	40762	0.731127	n.d.	n.d.
489711738	gi|489711738|ref|WP_003615875.1|dipeptidasePepV	4.4	52025	0.560143	n.d.	n.d.
489712627	gi|489712627|ref|WP_003616764.1|aminopeptidase	5	49725	0.524975	n.d.	n.d.
489707420	gi|489707420|ref|WP_003611557.1|tRNA-bindingprotein	4.5	22996	0.504475	n.d.	n.d.
489711213	gi|489711213|ref|WP_003615350.1|DNAtopoisomerase I	9.4	81928	0.466451	n.d.	n.d.
489712250	gi|489712250|ref|WP_003616387.1|DNAgyrase subunit B	5.8	73015	-0.428927	n.d.	n.d.
489712766	gi|489712766|ref|WP_003616903.1|DEAD/DEAHbox helicase	9.4	53206	-0.432208	n.d.	n.d.
489713184	gi|489713184|ref|WP_003617321.1|phosphoglucosaminemutase	4.8	48868	-0.43718	n.d.	n.d.
488967207	gi|488967207|ref|WP_002878213.1|50Sribosomal protein L4	10.6	22546	-0.447116	n.d.	n.d.
488967209	gi|488967209|ref|WP_002878215.1|30Sribosomal protein S10	9.9	11565	-0.468247	n.d.	n.d.
489711344	gi|489711344|ref|WP_003615481.1|signalrecognition particle protein	9.5	53076	-0.498366	n.d.	n.d.
489712481	gi|489712481|ref|WP_003616618.1|UDP-N-acetylmuramoylalanyl-D-glutamate--2,6-diaminopimelateligase	5.5	56869	-0.531562	n.d.	n.d.
489713615	gi|489713615|ref|WP_003617752.1|acetyl-CoAcarboxylase	6.6	27618	-0.544032	n.d.	n.d.
489712877	gi|489712877|ref|WP_003617014.1|ATP-dependentDNA helicase PcrA	5.6	84896	-0.584825	n.d.	n.d.
489712366	gi|489712366|ref|WP_003616503.1|cobyricacid synthase	5.2	25252	-0.662873	n.d.	n.d.
503204379	gi|503204379|ref|WP_013439040.1|peptideABC transporter ATP-binding protein	6	38777	-0.707825	n.d.	n.d.
33322037	gi|33322037|gb|AAQ06737.1|AF496081_1acetyl-coenzymeA carboxylase carboxyl transf	9.5	16268	-0.71664	n.d.	n.d.
489711235	gi|489711235|ref|WP_003615372.1|LysRfamily transcriptional regulator	7.7	33851	-0.989299	n.d.	n.d.
503205127	gi|503205127|ref|WP_013439788.1|adeninephosphoribosyltransferase	5.1	19108	-0.991951	n.d.	n.d.
488966839	gi|488966839|ref|WP_002877846.1|phosphonateABC transporter ATP-binding protein	9.4	28688	-1.09991	n.d.	n.d.
488966189	gi|488966189|ref|WP_002877198.1|cytochromeC551	8.2	7472	-2	n.d.	n.d.
489707054	gi|489707054|ref|WP_003611191.1|deoxyadenosinekinase	4.5	24985	-2	n.d.	n.d.
511762917	gi|511762917|ref|WP_016396111.1|basicmembrane family protein	10.2	37895	-2	n.d.	n.d.
